# Supplementary material for: RADIP technology comprehensively identifies H3K27me3-associated RNA–chromatin interactions
Source: Nucleic Acids Res. 2024 Nov 18;52(22):e104. doi: 10.1093/nar/gkae1054 (PMC11662664; doi:10.1093/nar/gkae1054)
Supplement: gkae1054_Supplemental_Files [file gkae1054_supplemental_files.zip]

Archive with 4 entries (4 files):
- Resubmit Shu RADIP_NAR_format_Supplementary Figures_20241011.pdf
- Resubmit Shu RADIP_NAR_format_Supplementary Methods_20241011.pdf
- Resubmit Shu RADIP_NAR_format_Supplementary Protocol_20241011.pdf
- Resubmit Shu RADIP_NAR_format_Supplementary Table S1-5_20241011.xlsx
