# Supplementary material for: RADIP technology comprehensively identifies H3K27me3-associated RNA–chromatin interactions
Source: Nucleic Acids Res. 2024 Nov 18;52(22):e104. doi: 10.1093/nar/gkae1054 (PMC11662664; doi:10.1093/nar/gkae1054)
Supplement: gkae1054_Supplemental_Files [file gkae1054_supplemental_files.zip › Resubmit Shu RADIP_NAR_format_Supplementary Table S1-5_20241011.xlsx]

## Sheet: Input "Special" RNAs
Table S1
Name	Group	Input_Normalized	H3K27me3_RADIP_Normalized	Input_vs_H3K27me3_RADIP	Ensembl gene IDs
Lnpep	down_pcRNA	114.804	9.16455	12.527	ENSMUSG00000023845.7
Nkain2	down_pcRNA	69.5073	6.87341	10.1125	ENSMUSG00000069670.8
Klf8	down_pcRNA	82.784	11.4557	7.22646	ENSMUSG00000041649.13
Shprh	down_pcRNA	121.833	25.2025	4.83417	ENSMUSG00000090112.8
Arap2	down_pcRNA	99.1846	18.3291	5.41132	ENSMUSG00000037999.13
Phtf1	down_pcRNA	67.1644	8.40083	7.99497	ENSMUSG00000058388.14
Ube3a	down_pcRNA	81.222	14.5105	5.59746	ENSMUSG00000025326.12
Chm	down_pcRNA	120.271	29.7848	4.03801	ENSMUSG00000025531.14
Klhl13	down_pcRNA	329.574	121.43	2.7141	ENSMUSG00000036782.13
Zfp654	down_pcRNA	70.2883	12.2194	5.75219	ENSMUSG00000047141.5
Cntn4	down_pcRNA	51.5448	6.1097	8.43655	ENSMUSG00000064293.14
Mbd5	down_pcRNA	213.208	75.6075	2.81993	ENSMUSG00000036792.12
Dph6	down_pcRNA	85.127	19.8565	4.2871	ENSMUSG00000057147.13
Fmr1nb	down_pcRNA	53.8877	8.40083	6.41457	ENSMUSG00000062170.12
Stau2	down_pcRNA	64.8214	12.9831	4.99275	ENSMUSG00000025920.19
Mei4	down_pcRNA	47.6399	6.1097	7.79742	ENSMUSG00000043289.12
Tmem167	down_pcRNA	49.9828	6.87341	7.27191	ENSMUSG00000012422.14
Gphn	down_pcRNA	193.683	71.7889	2.69796	ENSMUSG00000047454.12
Sf3b1	down_pcRNA	67.9454	14.5105	4.68249	ENSMUSG00000025982.13
Sox6	down_pcRNA	135.891	45.8227	2.96558	ENSMUSG00000051910.13
Hells	down_pcRNA	165.568	61.097	2.70992	ENSMUSG00000025001.11
Wdpcp	down_pcRNA	43.7349	6.1097	7.15828	ENSMUSG00000020319.9
Maoa	down_pcRNA	101.528	30.5485	3.32349	ENSMUSG00000025037.6
Tpp2	down_pcRNA	105.432	32.8396	3.21053	ENSMUSG00000041763.14
Diaph2	down_pcRNA	1202.71	587.295	2.04788	ENSMUSG00000034480.18
Pus10	down_pcRNA	66.3834	16.038	4.13914	ENSMUSG00000020280.12
Dmd	down_pcRNA	372.528	167.253	2.22733	ENSMUSG00000045103.19
Kmt2e	down_pcRNA	69.5073	17.5654	3.95706	ENSMUSG00000029004.15
Anln	down_pcRNA	159.32	60.3333	2.64067	ENSMUSG00000036777.8
Abi2	down_pcRNA	85.127	24.4388	3.48327	ENSMUSG00000026782.15
Anapc10	down_pcRNA	64.8214	16.038	4.04175	ENSMUSG00000036977.8
Dis3	down_pcRNA	59.3546	13.7468	4.3177	ENSMUSG00000033166.11
Cacna2d1	down_pcRNA	114.023	39.713	2.87118	ENSMUSG00000040118.15
Gucy1a2	down_pcRNA	44.5159	6.87341	6.47654	ENSMUSG00000041624.10
Tbc1d23	down_pcRNA	44.5159	7.63712	5.82889	ENSMUSG00000022749.8
Eed	down_pcRNA	131.986	48.1139	2.7432	ENSMUSG00000030619.10
Kdm6a	down_pcRNA	293.649	131.358	2.23548	ENSMUSG00000037369.17
Ints4	down_pcRNA	57.7926	13.7468	4.20407	ENSMUSG00000025133.9
Pdhx	down_pcRNA	60.1356	14.5105	4.14427	ENSMUSG00000010914.10
Zfp106	down_pcRNA	74.9742	21.3839	3.5061	ENSMUSG00000027288.16
Rps6kb1	down_pcRNA	67.9454	19.0928	3.55869	ENSMUSG00000020516.15
Psma3	down_pcRNA	39.0491	6.1097	6.39133	ENSMUSG00000060073.9
Stag2	down_pcRNA	117.147	43.5316	2.69108	ENSMUSG00000025862.14
Mycbp2	down_pcRNA	171.816	72.5526	2.36815	ENSMUSG00000033004.16
Magi2	down_pcRNA	260.848	119.139	2.18944	ENSMUSG00000040003.18
Rab5a	down_pcRNA	110.899	40.4767	2.73983	ENSMUSG00000017831.8
Ccdc186	down_pcRNA	41.392	6.87341	6.02205	ENSMUSG00000035173.14
Dcaf13	down_pcRNA	41.392	7.63712	5.41984	ENSMUSG00000022300.10
Ranbp2	down_pcRNA	114.804	42.7679	2.68436	ENSMUSG00000003226.7
Vegfc	down_pcRNA	59.3546	16.038	3.70088	ENSMUSG00000031520.6
Hmmr	down_pcRNA	61.6975	16.8017	3.67211	ENSMUSG00000020330.16
Serpinb6a	down_pcRNA	40.611	6.87341	5.90843	ENSMUSG00000060147.15
Orc4	down_pcRNA	39.83	6.87341	5.7948	ENSMUSG00000026761.12
Eif3e	down_pcRNA	78.8791	25.9662	3.03776	ENSMUSG00000022336.3
Pip4p2	down_pcRNA	70.2883	21.3839	3.28697	ENSMUSG00000028221.3
Abce1	down_pcRNA	108.556	41.2405	2.63228	ENSMUSG00000058355.8
Ccdc85a	down_pcRNA	63.2595	18.3291	3.45132	ENSMUSG00000032878.16
Acvr2a	down_pcRNA	54.6687	14.5105	3.76752	ENSMUSG00000052155.5
Cul1	down_pcRNA	178.064	79.4261	2.24188	ENSMUSG00000029686.15
Pik3c2a	down_pcRNA	35.1442	6.1097	5.75219	ENSMUSG00000030660.9
Memo1	down_pcRNA	160.101	71.0252	2.25414	ENSMUSG00000058704.9
Fgf13	down_pcRNA	89.8128	32.8396	2.73489	ENSMUSG00000031137.17
Rab6a	down_pcRNA	60.1356	17.5654	3.42353	ENSMUSG00000030704.14
Fgd4	down_pcRNA	136.672	58.8058	2.32412	ENSMUSG00000022788.16
Impad1	down_pcRNA	37.4871	6.87341	5.45393	ENSMUSG00000066324.2
Hmcn1	down_pcRNA	53.1067	14.5105	3.65987	ENSMUSG00000066842.18
Srsf11	down_pcRNA	73.4122	25.2025	2.9129	ENSMUSG00000055436.18
Cnot6l	down_pcRNA	43.7349	10.692	4.09045	ENSMUSG00000034724.18
Ddx46	down_pcRNA	79.6601	27.4936	2.8974	ENSMUSG00000021500.17
Smarca5	down_pcRNA	85.127	31.3122	2.71865	ENSMUSG00000031715.14
St13	down_pcRNA	145.263	64.1518	2.26436	ENSMUSG00000022403.15
Nasp	down_pcRNA	192.902	90.8817	2.12256	ENSMUSG00000028693.15
Anapc7	down_pcRNA	57.0116	16.8017	3.39321	ENSMUSG00000029466.11
Kpna1	down_pcRNA	133.548	58.0421	2.30088	ENSMUSG00000022905.12
Zfp207	down_pcRNA	107.775	43.5316	2.4758	ENSMUSG00000017421.18
Wdr37	down_pcRNA	34.3632	6.1097	5.62437	ENSMUSG00000021147.17
Akt3	down_pcRNA	121.833	51.1687	2.38101	ENSMUSG00000019699.16
Fancl	down_pcRNA	66.3834	21.3839	3.10436	ENSMUSG00000004018.9
Far1	down_pcRNA	51.5448	14.5105	3.55223	ENSMUSG00000030759.16
Mtf2	down_pcRNA	387.367	203.147	1.90683	ENSMUSG00000029267.17
Pdpr	down_pcRNA	35.9251	6.87341	5.22668	ENSMUSG00000033624.10
Rps6ka6	down_pcRNA	35.9251	6.87341	5.22668	ENSMUSG00000025665.16
Cdc73	down_pcRNA	184.312	87.0632	2.11699	ENSMUSG00000026361.9
A830018L16Rik	down_pcRNA	87.4699	32.8396	2.66355	ENSMUSG00000057715.13
Snx9	down_pcRNA	71.0693	24.4388	2.90805	ENSMUSG00000002365.10
Cntn5	down_pcRNA	49.2018	13.7468	3.57914	ENSMUSG00000039488.15
Nbeal1	down_pcRNA	85.9079	32.8396	2.61598	ENSMUSG00000073664.11
Xrcc4	down_pcRNA	106.213	44.2953	2.39785	ENSMUSG00000021615.13
Eif3j1	down_pcRNA	76.5362	27.4936	2.78378	ENSMUSG00000027236.8
Spg21	down_pcRNA	35.1442	7.63712	4.60175	ENSMUSG00000032388.7
Uggt2	down_pcRNA	44.5159	11.4557	3.88593	ENSMUSG00000042104.18
Kdm4c	down_pcRNA	233.513	116.848	1.99844	ENSMUSG00000028397.13
Ptpn12	down_pcRNA	46.0779	12.2194	3.77088	ENSMUSG00000028771.13
Usp32	down_pcRNA	107.775	45.059	2.39187	ENSMUSG00000000804.14
Dmxl1	down_pcRNA	242.885	122.958	1.97536	ENSMUSG00000037416.13
Alg13	down_pcRNA	316.297	166.489	1.89981	ENSMUSG00000041718.16
Vps41	down_pcRNA	287.401	149.688	1.92001	ENSMUSG00000041236.8
Mier1	down_pcRNA	81.222	30.5485	2.65879	ENSMUSG00000028522.16
Xpo1	down_pcRNA	160.882	76.3712	2.10658	ENSMUSG00000020290.14
Qrich1	down_pcRNA	169.473	80.9535	2.09346	ENSMUSG00000006673.14
Scai	down_pcRNA	97.6227	39.713	2.4582	ENSMUSG00000035236.17
Myo6	down_pcRNA	39.0491	9.16455	4.26088	ENSMUSG00000033577.18
Hace1	down_pcRNA	69.5073	24.4388	2.84414	ENSMUSG00000038822.15
Hnrnpc	down_pcRNA	149.167	69.4978	2.14636	ENSMUSG00000060373.15
Cdk13	down_pcRNA	138.234	64.1518	2.15479	ENSMUSG00000041297.8
Taf1	down_pcRNA	147.605	68.7341	2.14749	ENSMUSG00000031314.18
Tsc22d2	down_pcRNA	82.003	32.0759	2.55653	ENSMUSG00000027806.9
Vps37a	down_pcRNA	34.3632	6.87341	4.99944	ENSMUSG00000031600.11
Rabggtb	down_pcRNA	34.3632	7.63712	4.49949	ENSMUSG00000038975.14
Dnaja2	down_pcRNA	68.7263	25.2025	2.72697	ENSMUSG00000031701.6
Ccdc88a	down_pcRNA	57.0116	19.0928	2.98603	ENSMUSG00000032740.17
Herc2	down_pcRNA	142.139	66.443	2.13926	ENSMUSG00000030451.16
Wac	down_pcRNA	168.692	82.4809	2.04522	ENSMUSG00000024283.15
Snx16	down_pcRNA	38.2681	9.16455	4.17567	ENSMUSG00000027534.16
Jade3	down_pcRNA	95.2797	40.4767	2.35394	ENSMUSG00000037315.15
Atf2	down_pcRNA	136.672	64.1518	2.13044	ENSMUSG00000027104.18
Sinhcaf	down_pcRNA	89.8128	37.4219	2.40001	ENSMUSG00000039985.14
Sos2	down_pcRNA	33.5822	7.63712	4.39723	ENSMUSG00000034801.13
Cacnb2	down_pcRNA	61.6975	22.1477	2.78574	ENSMUSG00000057914.15
Syn1	down_pcRNA	61.6975	22.1477	2.78574	ENSMUSG00000037217.15
Tut4	down_pcRNA	51.5448	16.8017	3.06784	ENSMUSG00000034610.14
Yes1	down_pcRNA	78.0981	30.5485	2.55653	ENSMUSG00000014932.15
Tafa1	down_pcRNA	76.5362	29.7848	2.56964	ENSMUSG00000059187.12
Thoc2	down_pcRNA	110.118	49.6413	2.21828	ENSMUSG00000037475.15
Filip1l	down_pcRNA	28.8963	5.34598	5.40524	ENSMUSG00000043336.14
Peli1	down_pcRNA	72.6313	27.4936	2.64175	ENSMUSG00000020134.13
Spopl	down_pcRNA	37.4871	9.16455	4.09045	ENSMUSG00000026771.14
Spidr	down_pcRNA	303.802	165.726	1.83316	ENSMUSG00000041974.10
Asah1	down_pcRNA	66.3834	24.4388	2.71631	ENSMUSG00000031591.14
Pdss1	down_pcRNA	39.0491	10.692	3.65219	ENSMUSG00000026784.14
Cacul1	down_pcRNA	89.8128	38.1856	2.35201	ENSMUSG00000033417.16
Rock1	down_pcRNA	88.2509	36.6582	2.4074	ENSMUSG00000024290.9
Pkn2	down_pcRNA	87.4699	37.4219	2.3374	ENSMUSG00000004591.16
Kif18a	down_pcRNA	53.1067	17.5654	3.02337	ENSMUSG00000027115.14
Nckap1	down_pcRNA	122.614	57.2784	2.14067	ENSMUSG00000027002.13
Nop58	down_pcRNA	253.038	135.177	1.8719	ENSMUSG00000026020.9
Tbck	down_pcRNA	129.643	61.8607	2.09572	ENSMUSG00000028030.12
Dync2h1	down_pcRNA	71.0693	28.2573	2.51507	ENSMUSG00000047193.16
0610010F05Rik	down_pcRNA	32.0202	6.87341	4.65857	ENSMUSG00000042208.15
Aff4	down_pcRNA	217.113	113.793	1.90796	ENSMUSG00000049470.13
Tmem33	down_pcRNA	34.3632	8.40083	4.09045	ENSMUSG00000037720.16
Psme4	down_pcRNA	289.744	158.852	1.82399	ENSMUSG00000040850.17
Zfp280d	down_pcRNA	96.0607	42.0042	2.28693	ENSMUSG00000038535.17
Brix1	down_pcRNA	35.9251	9.16455	3.92001	ENSMUSG00000022247.12
Ube2d3	down_pcRNA	245.228	132.122	1.85607	ENSMUSG00000078578.9
Ptbp2	down_pcRNA	53.8877	18.3291	2.94001	ENSMUSG00000028134.11
Pdgfc	down_pcRNA	544.344	317.704	1.71337	ENSMUSG00000028019.9
Chuk	down_pcRNA	40.611	11.4557	3.54506	ENSMUSG00000025199.16
Ssr3	down_pcRNA	47.6399	15.2742	3.11897	ENSMUSG00000027828.12
Suco	down_pcRNA	29.6773	6.1097	4.85741	ENSMUSG00000040297.12
Gtf3c3	down_pcRNA	28.8963	6.1097	4.72958	ENSMUSG00000041303.7
Pbdc1	down_pcRNA	115.585	54.9873	2.10204	ENSMUSG00000031226.13
Proser1	down_pcRNA	31.2392	7.63712	4.09045	ENSMUSG00000049504.12
Rabgef1	down_pcRNA	31.2392	7.63712	4.09045	ENSMUSG00000025340.14
Aqr	down_pcRNA	89.0319	38.9493	2.28584	ENSMUSG00000040383.16
Senp6	down_pcRNA	104.651	48.8776	2.14109	ENSMUSG00000034252.14
Kif5b	down_pcRNA	102.309	47.3501	2.16068	ENSMUSG00000006740.14
Morc1	down_pcRNA	452.969	263.481	1.71917	ENSMUSG00000022652.7
Dync1li1	down_pcRNA	53.1067	18.3291	2.8974	ENSMUSG00000032435.9
Rc3h2	down_pcRNA	53.1067	18.3291	2.8974	ENSMUSG00000075376.10
Arhgap42	down_pcRNA	299.116	168.78	1.77222	ENSMUSG00000050730.17
Usp14	down_pcRNA	85.127	37.4219	2.27479	ENSMUSG00000047879.17
Lats1	down_pcRNA	36.7061	10.692	3.43305	ENSMUSG00000040021.13
Paics	down_pcRNA	41.392	12.2194	3.3874	ENSMUSG00000029247.17
Sirt1	down_pcRNA	71.8503	29.7848	2.41232	ENSMUSG00000020063.16
Arhgap5	down_pcRNA	120.271	58.8058	2.04522	ENSMUSG00000035133.9
Wdr44	down_pcRNA	68.7263	28.2573	2.43216	ENSMUSG00000036769.14
Ankrd17	down_pcRNA	507.638	300.903	1.68705	ENSMUSG00000055204.15
Psmd12	down_pcRNA	28.1153	6.1097	4.60175	ENSMUSG00000020720.13
Arid4a	down_pcRNA	104.651	49.6413	2.10815	ENSMUSG00000048118.17
Yap1	down_pcRNA	338.165	194.747	1.73644	ENSMUSG00000053110.13
Dmtf1	down_pcRNA	64.8214	25.9662	2.49638	ENSMUSG00000042508.16
Phip	down_pcRNA	139.796	71.0252	1.96825	ENSMUSG00000032253.13
Xkr4	down_pcRNA	30.4583	6.87341	4.43132	ENSMUSG00000051951.5
Wdr77	down_pcRNA	30.4583	7.63712	3.98819	ENSMUSG00000000561.14
Znhit6	down_pcRNA	30.4583	7.63712	3.98819	ENSMUSG00000074182.8
Arih2	down_pcRNA	172.597	91.6455	1.88331	ENSMUSG00000064145.12
Fancm	down_pcRNA	73.4122	31.3122	2.34453	ENSMUSG00000055884.8
Atrx	down_pcRNA	600.575	361.236	1.66256	ENSMUSG00000031229.16
Dkc1	down_pcRNA	62.4785	25.2025	2.47906	ENSMUSG00000031403.14
Rtn4	down_pcRNA	342.851	197.801	1.73331	ENSMUSG00000020458.16
Eda2r	down_pcRNA	112.461	54.2236	2.07403	ENSMUSG00000034457.10
Eya1	down_pcRNA	43.7349	14.5105	3.01401	ENSMUSG00000025932.14
Gstcd	down_pcRNA	69.5073	29.0211	2.39507	ENSMUSG00000028018.15
Rnf17	down_pcRNA	42.173	12.9831	3.2483	ENSMUSG00000000365.9
Clcn3	down_pcRNA	76.5362	32.8396	2.3306	ENSMUSG00000004319.15
Tbc1d32	down_pcRNA	56.2306	21.3839	2.62957	ENSMUSG00000038122.9
Smc4	down_pcRNA	71.8503	30.5485	2.35201	ENSMUSG00000034349.14
Mtbp	down_pcRNA	123.395	61.8607	1.99472	ENSMUSG00000022369.13
Ccnb1	down_pcRNA	52.3257	19.8565	2.63519	ENSMUSG00000041431.16
Ccser1	down_pcRNA	27.3343	6.1097	4.47393	ENSMUSG00000039578.17
4932438A13Rik	down_pcRNA	66.3834	27.4936	2.4145	ENSMUSG00000037270.18
Rfx7	down_pcRNA	178.064	96.2277	1.85044	ENSMUSG00000037674.15
Pnpla8	down_pcRNA	28.8963	7.63712	3.78366	ENSMUSG00000036257.15
4931406P16Rik	down_pcRNA	55.4497	22.1477	2.50364	ENSMUSG00000066571.13
Atr	down_pcRNA	41.392	12.9831	3.18814	ENSMUSG00000032409.15
St18	down_pcRNA	31.2392	8.40083	3.71859	ENSMUSG00000033740.17
Gk5	down_pcRNA	85.127	38.9493	2.18558	ENSMUSG00000041440.18
Vps36	down_pcRNA	35.1442	9.92826	3.53981	ENSMUSG00000031479.9
Med13	down_pcRNA	113.242	56.5147	2.00377	ENSMUSG00000034297.14
Lmbrd2	down_pcRNA	60.1356	25.2025	2.38609	ENSMUSG00000039704.7
Trpm7	down_pcRNA	170.254	92.4092	1.84239	ENSMUSG00000027365.14
Fbxo30	down_pcRNA	49.9828	19.0928	2.61789	ENSMUSG00000047648.13
Itgb1	down_pcRNA	236.637	135.177	1.75057	ENSMUSG00000025809.15
Dnm1l	down_pcRNA	74.1932	32.8396	2.25926	ENSMUSG00000022789.15
Nup98	down_pcRNA	205.398	115.321	1.78111	ENSMUSG00000063550.8
Smarcad1	down_pcRNA	185.874	103.101	1.80283	ENSMUSG00000029920.9
Cwf19l2	down_pcRNA	71.8503	32.0759	2.24001	ENSMUSG00000025898.6
Fnip1	down_pcRNA	127.3	65.6792	1.93821	ENSMUSG00000035992.15
Pdcd10	down_pcRNA	46.0779	16.8017	2.74246	ENSMUSG00000027835.11
Sin3a	down_pcRNA	131.986	68.7341	1.92024	ENSMUSG00000042557.14
Huwe1	down_pcRNA	781.762	489.539	1.59693	ENSMUSG00000025261.18
Slc16a1	down_pcRNA	70.2883	31.3122	2.24476	ENSMUSG00000032902.1
Usp9x	down_pcRNA	572.459	354.362	1.61546	ENSMUSG00000031010.17
Prpf40a	down_pcRNA	93.7177	45.059	2.07989	ENSMUSG00000061136.16
Erbin	down_pcRNA	42.173	14.5105	2.90637	ENSMUSG00000021709.14
Gap43	down_pcRNA	42.173	14.5105	2.90637	ENSMUSG00000047261.9
Ghr	down_pcRNA	74.9742	33.6033	2.23115	ENSMUSG00000055737.12
Ammecr1	down_pcRNA	108.556	54.9873	1.97421	ENSMUSG00000042225.3
Macrod2	down_pcRNA	253.038	147.396	1.71672	ENSMUSG00000068205.14
Ptpn2	down_pcRNA	53.1067	20.6202	2.57547	ENSMUSG00000024539.17
Shoc2	down_pcRNA	52.3257	20.6202	2.53759	ENSMUSG00000024976.14
Sos1	down_pcRNA	79.6601	37.4219	2.1287	ENSMUSG00000024241.7
Ogt	down_pcRNA	131.205	68.7341	1.90888	ENSMUSG00000034160.13
Xrn1	down_pcRNA	110.899	56.5147	1.96231	ENSMUSG00000032410.13
Rabgap1l	down_pcRNA	274.124	161.143	1.70112	ENSMUSG00000026721.16
Gmps	down_pcRNA	28.1153	6.87341	4.09045	ENSMUSG00000027823.9
Psmc6	down_pcRNA	28.1153	7.63712	3.6814	ENSMUSG00000021832.8
Hprt	down_pcRNA	35.9251	11.4557	3.13601	ENSMUSG00000025630.8
1810013L24Rik	down_pcRNA	226.485	130.595	1.73425	ENSMUSG00000022507.6
Thoc5	down_pcRNA	30.4583	8.40083	3.62562	ENSMUSG00000034274.11
Sec14l1	down_pcRNA	34.3632	9.92826	3.46115	ENSMUSG00000020823.16
Eif2a	down_pcRNA	32.0202	9.16455	3.49392	ENSMUSG00000027810.14
Myo9a	down_pcRNA	173.378	96.2277	1.80175	ENSMUSG00000039585.15
Cyfip1	down_pcRNA	118.709	61.8607	1.91898	ENSMUSG00000030447.15
Gm38393	down_pcRNA	48.4208	19.0928	2.53608	ENSMUSG00000000948.16
Ppp4r3b	down_pcRNA	64.0405	28.2573	2.26633	ENSMUSG00000020463.15
Smg1	down_pcRNA	126.519	66.443	1.90417	ENSMUSG00000030655.15
Kif15	down_pcRNA	107.775	54.9873	1.96001	ENSMUSG00000036768.6
Evi5	down_pcRNA	152.291	83.2446	1.82944	ENSMUSG00000011831.16
Tiparp	down_pcRNA	370.185	224.531	1.6487	ENSMUSG00000034640.9
Araf	down_pcRNA	74.1932	34.367	2.15885	ENSMUSG00000001127.12
Scfd1	down_pcRNA	45.2969	16.038	2.82436	ENSMUSG00000020952.10
Srsf1	down_pcRNA	44.5159	16.038	2.77566	ENSMUSG00000018379.17
Cth	down_pcRNA	67.1644	29.7848	2.25499	ENSMUSG00000028179.12
Rmnd5a	down_pcRNA	78.8791	37.4219	2.10783	ENSMUSG00000002222.14
Rbm39	down_pcRNA	412.358	253.552	1.62632	ENSMUSG00000027620.16
Ubxn7	down_pcRNA	72.6313	32.8396	2.2117	ENSMUSG00000053774.9
Eea1	down_pcRNA	51.5448	20.6202	2.49972	ENSMUSG00000036499.9
Wwp1	down_pcRNA	131.205	70.2615	1.86738	ENSMUSG00000041058.15
Pds5a	down_pcRNA	338.946	205.439	1.64986	ENSMUSG00000029202.12
Cwc27	down_pcRNA	377.214	231.405	1.6301	ENSMUSG00000021715.12
Abcb7	down_pcRNA	125.738	67.2067	1.87092	ENSMUSG00000031333.7
Npat	down_pcRNA	40.611	14.5105	2.79873	ENSMUSG00000033054.7
Ttc19	down_pcRNA	110.899	57.2784	1.93615	ENSMUSG00000042298.18
Spdl1	down_pcRNA	37.4871	12.2194	3.06784	ENSMUSG00000069910.2
Nlgn1	down_pcRNA	47.6399	19.0928	2.49517	ENSMUSG00000063887.13
Tbc1d5	down_pcRNA	121.833	64.9155	1.87679	ENSMUSG00000023923.10
Cul5	down_pcRNA	117.147	61.8607	1.89373	ENSMUSG00000032030.16
Dhx9	down_pcRNA	377.995	232.932	1.62277	ENSMUSG00000042699.11
Kcnd2	down_pcRNA	25.7724	6.1097	4.21827	ENSMUSG00000060882.5
Cpe	down_pcRNA	24.9914	6.1097	4.09045	ENSMUSG00000037852.8
Styx	down_pcRNA	24.9914	6.1097	4.09045	ENSMUSG00000053205.9
Nup54	down_pcRNA	32.8012	9.92826	3.30382	ENSMUSG00000034826.14
Itprid2	down_pcRNA	66.3834	29.7848	2.22877	ENSMUSG00000027007.16
Rnf24	down_pcRNA	31.2392	9.16455	3.40871	ENSMUSG00000048911.15
Pcm1	down_pcRNA	274.905	164.962	1.66648	ENSMUSG00000031592.10
Adgrl3	down_pcRNA	28.8963	8.40083	3.4397	ENSMUSG00000037605.16
Trip11	down_pcRNA	52.3257	21.3839	2.44696	ENSMUSG00000021188.14
Prex2	down_pcRNA	210.865	122.958	1.71494	ENSMUSG00000048960.13
Amph	down_pcRNA	210.865	123.721	1.70435	ENSMUSG00000021314.13
Nvl	down_pcRNA	159.32	89.3543	1.78302	ENSMUSG00000026516.8
Mms22l	down_pcRNA	288.182	174.89	1.64779	ENSMUSG00000045751.16
Ptch1	down_pcRNA	298.335	181.763	1.64134	ENSMUSG00000021466.12
C2cd5	down_pcRNA	246.009	147.396	1.66903	ENSMUSG00000030279.15
Bzw1	down_pcRNA	62.4785	28.2573	2.21105	ENSMUSG00000051223.14
Mtr	down_pcRNA	119.49	64.1518	1.86261	ENSMUSG00000021311.9
Sptbn1	down_pcRNA	385.024	239.806	1.60557	ENSMUSG00000020315.18
Arfgef1	down_pcRNA	82.003	40.4767	2.02593	ENSMUSG00000067851.11
Ttc37	down_pcRNA	60.9165	26.7299	2.27896	ENSMUSG00000033991.9
Fam120c	down_pcRNA	46.8589	19.0928	2.45427	ENSMUSG00000025262.8
Mme	down_pcRNA	231.951	138.996	1.66877	ENSMUSG00000027820.12
Tasp1	down_pcRNA	307.707	189.401	1.62463	ENSMUSG00000039033.11
Mrpl1	down_pcRNA	58.5736	25.9662	2.25576	ENSMUSG00000029486.13
Tenm1	down_pcRNA	87.4699	44.2953	1.9747	ENSMUSG00000016150.15
Ccnl1	down_pcRNA	63.2595	29.0211	2.17978	ENSMUSG00000027829.15
Arid4b	down_pcRNA	238.98	143.578	1.66446	ENSMUSG00000039219.18
Rbbp6	down_pcRNA	73.4122	35.1308	2.08969	ENSMUSG00000030779.16
Nbr1	down_pcRNA	32.0202	9.92826	3.22516	ENSMUSG00000017119.19
Tdp2	down_pcRNA	32.0202	10.692	2.99479	ENSMUSG00000035958.3
Cntnap2	down_pcRNA	116.366	62.6244	1.85816	ENSMUSG00000039419.17
Lcorl	down_pcRNA	157.758	90.118	1.75057	ENSMUSG00000015882.18
Dut	down_pcRNA	30.4583	9.16455	3.32349	ENSMUSG00000027203.15
Dusp16	down_pcRNA	206.179	122.194	1.68731	ENSMUSG00000030203.17
Vps35	down_pcRNA	93.7177	48.1139	1.94783	ENSMUSG00000031696.9
Strap	down_pcRNA	24.2104	6.1097	3.96262	ENSMUSG00000030224.10
Msh6	down_pcRNA	28.1153	8.40083	3.34673	ENSMUSG00000005370.4
Prkd3	down_pcRNA	28.1153	8.40083	3.34673	ENSMUSG00000024070.15
Mis18bp1	down_pcRNA	26.5534	6.87341	3.8632	ENSMUSG00000047534.17
Hipk3	down_pcRNA	40.611	15.2742	2.65879	ENSMUSG00000027177.14
Arl8b	down_pcRNA	143.701	80.9535	1.7751	ENSMUSG00000030105.8
Stim2	down_pcRNA	64.0405	29.7848	2.15011	ENSMUSG00000039156.19
Mfsd14a	down_pcRNA	92.1558	47.3501	1.94626	ENSMUSG00000089911.4
Pcmtd1	down_pcRNA	91.3748	47.3501	1.92977	ENSMUSG00000051285.17
Wapl	down_pcRNA	128.081	71.0252	1.80332	ENSMUSG00000041408.18
Caprin1	down_pcRNA	278.029	171.072	1.62522	ENSMUSG00000027184.14
Ankib1	down_pcRNA	122.614	67.9704	1.80393	ENSMUSG00000040351.11
Fam172a	down_pcRNA	199.931	119.139	1.67813	ENSMUSG00000064138.14
Prrg4	down_pcRNA	62.4785	29.0211	2.15287	ENSMUSG00000027171.10
Zfp317	down_pcRNA	36.7061	12.9831	2.82722	ENSMUSG00000057551.10
Cpeb4	down_pcRNA	36.7061	13.7468	2.67015	ENSMUSG00000020300.14
Cep192	down_pcRNA	128.862	71.7889	1.79501	ENSMUSG00000024542.9
Zfx	down_pcRNA	97.6227	51.9324	1.8798	ENSMUSG00000079509.10
Fut9	down_pcRNA	342.851	215.367	1.59194	ENSMUSG00000055373.8
Enox2	down_pcRNA	158.539	91.6455	1.72992	ENSMUSG00000031109.16
Rfx3	down_pcRNA	206.96	124.485	1.66253	ENSMUSG00000040929.17
Lgr4	down_pcRNA	299.116	187.109	1.59861	ENSMUSG00000050199.13
Dennd5b	down_pcRNA	74.9742	37.4219	2.00348	ENSMUSG00000030313.15
Txlng	down_pcRNA	134.329	76.3712	1.75889	ENSMUSG00000038344.14
Trp53inp1	down_pcRNA	35.1442	12.2194	2.8761	ENSMUSG00000028211.11
Gspt1	down_pcRNA	70.2883	34.367	2.04522	ENSMUSG00000062203.15
Mysm1	down_pcRNA	60.9165	27.4936	2.21566	ENSMUSG00000062627.9
Rpe	down_pcRNA	60.1356	28.2573	2.12814	ENSMUSG00000026005.15
Klhl2	down_pcRNA	215.551	130.595	1.65053	ENSMUSG00000031605.8
Fbxo28	down_pcRNA	33.5822	11.4557	2.93149	ENSMUSG00000047539.9
Btaf1	down_pcRNA	73.4122	35.8945	2.04522	ENSMUSG00000040565.8
Ipo7	down_pcRNA	156.977	91.6455	1.71288	ENSMUSG00000066232.4
Ddhd2	down_pcRNA	109.337	59.5695	1.83546	ENSMUSG00000061313.8
R3hdm1	down_pcRNA	195.245	116.848	1.67093	ENSMUSG00000056211.13
Mob1b	down_pcRNA	31.2392	9.92826	3.1465	ENSMUSG00000006262.15
Pmf1	down_pcRNA	31.2392	10.692	2.92175	ENSMUSG00000028066.15
Kdm1a	down_pcRNA	89.0319	45.8227	1.94296	ENSMUSG00000036940.15
Bckdhb	down_pcRNA	203.836	123.721	1.64754	ENSMUSG00000032263.14
Phf14	down_pcRNA	96.8417	51.9324	1.86476	ENSMUSG00000029629.17
Ercc4	down_pcRNA	107.775	58.8058	1.83273	ENSMUSG00000022545.13
Tnks2	down_pcRNA	171.816	101.574	1.69154	ENSMUSG00000024811.11
Stx16	down_pcRNA	29.6773	9.16455	3.23827	ENSMUSG00000027522.15
Cep85l	down_pcRNA	28.8963	9.16455	3.15305	ENSMUSG00000038594.9
Golga1	down_pcRNA	28.8963	9.16455	3.15305	ENSMUSG00000026754.16
Fam110b	down_pcRNA	315.516	199.329	1.58289	ENSMUSG00000049119.14
Fam129a	down_pcRNA	149.948	87.8269	1.70732	ENSMUSG00000026483.13
B4galt1	down_pcRNA	61.6975	29.0211	2.12596	ENSMUSG00000028413.13
Ube2e3	down_pcRNA	61.6975	29.0211	2.12596	ENSMUSG00000027011.14
Serbp1	down_pcRNA	533.41	349.016	1.52832	ENSMUSG00000036371.6
Baiap2l1	down_pcRNA	27.3343	8.40083	3.25377	ENSMUSG00000038859.7
Arf4	down_pcRNA	45.2969	18.3291	2.47131	ENSMUSG00000021877.12
Asah2	down_pcRNA	21.8675	5.34598	4.09045	ENSMUSG00000024887.10
Adcy8	down_pcRNA	21.0865	5.34598	3.94436	ENSMUSG00000022376.8
Hmgn1	down_pcRNA	24.9914	6.87341	3.63595	ENSMUSG00000040681.16
Tbc1d12	down_pcRNA	24.9914	6.87341	3.63595	ENSMUSG00000048720.8
Syt1	down_pcRNA	25.7724	7.63712	3.37462	ENSMUSG00000035864.14
Lrwd1	down_pcRNA	24.9914	7.63712	3.27236	ENSMUSG00000029703.10
Rad51	down_pcRNA	24.9914	7.63712	3.27236	ENSMUSG00000027323.10
Zyg11a	down_pcRNA	24.9914	7.63712	3.27236	ENSMUSG00000034645.14
Cnot6	down_pcRNA	127.3	71.7889	1.77325	ENSMUSG00000020362.13
Cul4b	down_pcRNA	192.121	116.084	1.65502	ENSMUSG00000031095.15
Pdia4	down_pcRNA	23.4294	6.1097	3.8348	ENSMUSG00000025823.9
Socs6	down_pcRNA	23.4294	6.1097	3.8348	ENSMUSG00000056153.15
Wtip	down_pcRNA	49.9828	22.1477	2.2568	ENSMUSG00000036459.15
Nap1l1	down_pcRNA	174.159	103.865	1.67678	ENSMUSG00000058799.16
Pola1	down_pcRNA	1415.92	959.222	1.47611	ENSMUSG00000006678.6
Sh3rf2	down_pcRNA	35.9251	12.9831	2.76707	ENSMUSG00000057719.11
Ptprk	down_pcRNA	1244.1	840.847	1.47958	ENSMUSG00000019889.10
Dbf4	down_pcRNA	80.4411	41.2405	1.95054	ENSMUSG00000002297.16
Kat2b	down_pcRNA	157.758	93.9366	1.67941	ENSMUSG00000000708.14
Dgke	down_pcRNA	74.9742	38.1856	1.96342	ENSMUSG00000000276.11
Rfc1	down_pcRNA	90.5938	48.1139	1.8829	ENSMUSG00000029191.16
Nipbl	down_pcRNA	312.392	199.329	1.56722	ENSMUSG00000022141.7
Mia2	down_pcRNA	70.2883	35.1308	2.00076	ENSMUSG00000021000.17
BC055324	down_pcRNA	41.392	16.038	2.58088	ENSMUSG00000041406.14
Exoc5	down_pcRNA	41.392	16.038	2.58088	ENSMUSG00000061244.14
Usp5	down_pcRNA	41.392	16.038	2.58088	ENSMUSG00000038429.10
Plch1	down_pcRNA	153.072	90.118	1.69858	ENSMUSG00000036834.16
Zfand6	down_pcRNA	78.0981	39.713	1.96656	ENSMUSG00000030629.15
Crlf3	down_pcRNA	32.0202	11.4557	2.79514	ENSMUSG00000017561.16
Orc1	down_pcRNA	110.118	61.8607	1.7801	ENSMUSG00000028587.18
Qser1	down_pcRNA	113.242	64.1518	1.76522	ENSMUSG00000074994.6
Fut8	down_pcRNA	84.346	44.2953	1.90417	ENSMUSG00000021065.16
Rnf111	down_pcRNA	83.565	44.2953	1.88654	ENSMUSG00000032217.13
Kdm5c	down_pcRNA	146.043	86.2995	1.69229	ENSMUSG00000025332.14
Ergic2	down_pcRNA	94.4987	51.9324	1.81965	ENSMUSG00000030304.11
Nek1	down_pcRNA	63.2595	30.5485	2.07079	ENSMUSG00000031644.19
Ppp6r1	down_pcRNA	30.4583	10.692	2.84871	ENSMUSG00000052296.7
Zfp819	down_pcRNA	30.4583	10.692	2.84871	ENSMUSG00000055102.15
Nrde2	down_pcRNA	97.6227	53.4598	1.82609	ENSMUSG00000021179.8
Elavl4	down_pcRNA	53.8877	24.4388	2.20501	ENSMUSG00000028546.17
Hectd1	down_pcRNA	49.2018	21.3839	2.30088	ENSMUSG00000035247.16
Rbm41	down_pcRNA	49.2018	21.3839	2.30088	ENSMUSG00000031433.15
Rbm14	down_pcRNA	48.4208	21.3839	2.26436	ENSMUSG00000006456.10
Spg11	down_pcRNA	66.3834	32.8396	2.02144	ENSMUSG00000033396.13
Mpp5	down_pcRNA	37.4871	14.5105	2.58344	ENSMUSG00000021112.9
Ankrd13c	down_pcRNA	88.2509	47.3501	1.86379	ENSMUSG00000039988.14
Pigu	down_pcRNA	46.8589	20.6202	2.27247	ENSMUSG00000038383.16
Abcb1b	down_pcRNA	72.6313	37.4219	1.94088	ENSMUSG00000028970.9
Diaph3	down_pcRNA	1156.63	792.733	1.45904	ENSMUSG00000022021.14
Acss2	down_pcRNA	24.2104	7.63712	3.1701	ENSMUSG00000027605.18
Kantr	down_pcRNA	24.2104	7.63712	3.1701	ENSMUSG00000087403.9
Necab3	down_pcRNA	24.2104	7.63712	3.1701	ENSMUSG00000027489.15
U2surp	down_pcRNA	168.692	103.101	1.63618	ENSMUSG00000032407.14
Tmem248	down_pcRNA	67.1644	34.367	1.95433	ENSMUSG00000053094.15
Smap1	down_pcRNA	22.6485	6.1097	3.70697	ENSMUSG00000026155.13
Suz12	down_pcRNA	116.366	67.2067	1.73147	ENSMUSG00000017548.15
Klhdc10	down_pcRNA	49.9828	22.9114	2.18157	ENSMUSG00000029775.14
Cnot10	down_pcRNA	138.234	82.4809	1.67595	ENSMUSG00000056167.8
Gk	down_pcRNA	62.4785	31.3122	1.99534	ENSMUSG00000025059.16
Prdm5	down_pcRNA	338.946	222.24	1.52513	ENSMUSG00000029913.14
Atl2	down_pcRNA	53.1067	24.4388	2.17305	ENSMUSG00000059811.13
Fmr1	down_pcRNA	53.1067	24.4388	2.17305	ENSMUSG00000000838.17
Slc12a6	down_pcRNA	52.3257	24.4388	2.14109	ENSMUSG00000027130.15
Smarcc1	down_pcRNA	351.442	231.405	1.51873	ENSMUSG00000032481.17
Ppp5c	down_pcRNA	47.6399	21.3839	2.22783	ENSMUSG00000003099.11
Dpysl3	down_pcRNA	42.954	18.3291	2.34349	ENSMUSG00000024501.20
Tmem183a	down_pcRNA	68.7263	35.1308	1.9563	ENSMUSG00000042305.12
Kif4	down_pcRNA	163.225	100.046	1.6315	ENSMUSG00000034311.3
Usp34	down_pcRNA	366.28	242.097	1.51295	ENSMUSG00000056342.16
Morf4l2	down_pcRNA	63.2595	32.0759	1.97218	ENSMUSG00000031422.16
Lrp11	down_pcRNA	29.6773	10.692	2.77566	ENSMUSG00000019796.12
Zfp777	down_pcRNA	29.6773	10.692	2.77566	ENSMUSG00000071477.10
Rnf146	down_pcRNA	28.8963	10.692	2.70262	ENSMUSG00000038876.12
Rpl23	down_pcRNA	35.9251	14.5105	2.4758	ENSMUSG00000071415.6
Eif5b	down_pcRNA	101.528	57.2784	1.77253	ENSMUSG00000026083.12
Med14	down_pcRNA	88.2509	48.8776	1.80555	ENSMUSG00000064127.13
Mtdh	down_pcRNA	187.435	116.848	1.6041	ENSMUSG00000022255.16
Ctdspl2	down_pcRNA	66.3834	33.6033	1.9755	ENSMUSG00000033411.16
Rtf1	down_pcRNA	66.3834	33.6033	1.9755	ENSMUSG00000027304.9
Kif16b	down_pcRNA	251.476	162.671	1.54592	ENSMUSG00000038844.10
Neb	down_pcRNA	41.392	17.5654	2.35645	ENSMUSG00000026950.18
Nufip1	down_pcRNA	41.392	17.5654	2.35645	ENSMUSG00000022009.1
Inpp4b	down_pcRNA	77.3171	41.2405	1.87479	ENSMUSG00000037940.17
Srfbp1	down_pcRNA	58.5736	29.0211	2.01831	ENSMUSG00000024528.8
Atp11b	down_pcRNA	118.709	69.4978	1.7081	ENSMUSG00000037400.17
Cdan1	down_pcRNA	61.6975	31.3122	1.9704	ENSMUSG00000027284.16
Invs	down_pcRNA	34.3632	13.7468	2.49972	ENSMUSG00000028344.12
Tlk1	down_pcRNA	402.205	268.827	1.49615	ENSMUSG00000041997.16
Ezh2	down_pcRNA	74.9742	39.713	1.8879	ENSMUSG00000029687.16
Washc5	down_pcRNA	74.9742	39.713	1.8879	ENSMUSG00000022350.7
Sap130	down_pcRNA	210.084	133.65	1.5719	ENSMUSG00000024260.14
Gclm	down_pcRNA	43.7349	19.8565	2.20255	ENSMUSG00000028124.15
Cavin4	down_pcRNA	25.7724	8.40083	3.06784	ENSMUSG00000028348.7
Rab30	down_pcRNA	25.7724	8.40083	3.06784	ENSMUSG00000030643.14
Zfp518a	down_pcRNA	25.7724	8.40083	3.06784	ENSMUSG00000049164.7
Esco1	down_pcRNA	24.9914	8.40083	2.97487	ENSMUSG00000024293.16
Poglut1	down_pcRNA	24.9914	8.40083	2.97487	ENSMUSG00000034064.14
Zfp410	down_pcRNA	24.9914	8.40083	2.97487	ENSMUSG00000042472.11
Naf1	down_pcRNA	67.1644	35.1308	1.91184	ENSMUSG00000014907.10
Zc3h13	down_pcRNA	67.1644	35.1308	1.91184	ENSMUSG00000022000.11
Cop1	down_pcRNA	207.741	132.886	1.5633	ENSMUSG00000040782.12
Fmn2	down_pcRNA	155.415	95.464	1.628	ENSMUSG00000028354.13
Mcf2	down_pcRNA	83.565	45.8227	1.82366	ENSMUSG00000031139.16
Tle4	down_pcRNA	1557.28	1092.87	1.42494	ENSMUSG00000024642.17
Rif1	down_pcRNA	748.961	517.033	1.44857	ENSMUSG00000036202.16
Galnt1	down_pcRNA	114.804	67.9704	1.68903	ENSMUSG00000000420.15
Dhx40	down_pcRNA	23.4294	6.87341	3.40871	ENSMUSG00000018425.18
Arfrp1	down_pcRNA	23.4294	7.63712	3.06784	ENSMUSG00000038671.15
B230118H07Rik	down_pcRNA	23.4294	7.63712	3.06784	ENSMUSG00000027165.16
Cdadc1	down_pcRNA	23.4294	7.63712	3.06784	ENSMUSG00000021982.14
Enc1	down_pcRNA	23.4294	7.63712	3.06784	ENSMUSG00000041773.8
Lsm1	down_pcRNA	36.7061	15.2742	2.40314	ENSMUSG00000037296.7
Gm37988	down_pcRNA	42.173	18.3291	2.30088	ENSMUSG00000104217.1
Grm7	down_pcRNA	21.8675	6.1097	3.57914	ENSMUSG00000056755.13
Hdac2	down_pcRNA	21.8675	6.1097	3.57914	ENSMUSG00000019777.16
Klhl14	down_pcRNA	21.8675	6.1097	3.57914	ENSMUSG00000042514.11
Nup35	down_pcRNA	21.8675	6.1097	3.57914	ENSMUSG00000026999.14
Sel1l	down_pcRNA	21.8675	6.1097	3.57914	ENSMUSG00000020964.14
Sqle	down_pcRNA	21.8675	6.1097	3.57914	ENSMUSG00000022351.14
Amn1	down_pcRNA	21.0865	6.1097	3.45132	ENSMUSG00000068250.13
Crbn	down_pcRNA	21.0865	6.1097	3.45132	ENSMUSG00000005362.14
Egfem1	down_pcRNA	21.0865	6.1097	3.45132	ENSMUSG00000063600.14
Jakmip2	down_pcRNA	21.0865	6.1097	3.45132	ENSMUSG00000024502.10
Nkain3	down_pcRNA	21.0865	6.1097	3.45132	ENSMUSG00000055761.14
Eprs	down_pcRNA	168.692	106.156	1.5891	ENSMUSG00000026615.14
Cep83	down_pcRNA	154.634	95.464	1.61982	ENSMUSG00000020024.7
Rad21	down_pcRNA	131.205	78.6623	1.66795	ENSMUSG00000022314.10
Tusc3	down_pcRNA	136.672	83.2446	1.64181	ENSMUSG00000039530.17
Cstf3	down_pcRNA	142.92	87.0632	1.64156	ENSMUSG00000027176.8
Wee1	down_pcRNA	60.1356	30.5485	1.96853	ENSMUSG00000031016.9
Pcf11	down_pcRNA	45.2969	20.6202	2.19672	ENSMUSG00000041328.16
Rad54l2	down_pcRNA	170.254	106.92	1.59235	ENSMUSG00000040661.6
Prkar2a	down_pcRNA	39.83	17.5654	2.26753	ENSMUSG00000032601.13
Mtpap	down_pcRNA	28.1153	9.92826	2.83185	ENSMUSG00000024234.7
Nbn	down_pcRNA	28.1153	9.92826	2.83185	ENSMUSG00000028224.14
Tbp	down_pcRNA	28.1153	9.92826	2.83185	ENSMUSG00000014767.17
Abcg2	down_pcRNA	144.482	89.3543	1.61695	ENSMUSG00000029802.13
Nfe2l2	down_pcRNA	58.5736	29.7848	1.96656	ENSMUSG00000015839.6
Ubr3	down_pcRNA	186.655	119.139	1.56669	ENSMUSG00000044308.17
Gart	down_pcRNA	42.954	19.8565	2.16322	ENSMUSG00000022962.15
Npc1	down_pcRNA	50.7638	25.2025	2.01424	ENSMUSG00000024413.14
Drd2	down_pcRNA	32.8012	13.7468	2.38609	ENSMUSG00000032259.8
Ocrl	down_pcRNA	32.8012	13.7468	2.38609	ENSMUSG00000001173.15
Tex9	down_pcRNA	32.8012	13.7468	2.38609	ENSMUSG00000090626.9
Hnrnpa3	down_pcRNA	38.2681	16.8017	2.27764	ENSMUSG00000059005.13
Xrn2	down_pcRNA	223.361	145.869	1.53124	ENSMUSG00000027433.5
Ddx10	down_pcRNA	193.683	124.485	1.55588	ENSMUSG00000053289.8
Strbp	down_pcRNA	290.525	193.983	1.49768	ENSMUSG00000026915.16
Plxdc2	down_pcRNA	217.113	142.05	1.52842	ENSMUSG00000026748.13
Uba6	down_pcRNA	26.5534	9.16455	2.8974	ENSMUSG00000035898.13
Gtpbp4	down_pcRNA	64.8214	33.6033	1.92902	ENSMUSG00000021149.8
Kctd16	down_pcRNA	95.2797	55.751	1.70902	ENSMUSG00000051401.7
Itch	down_pcRNA	98.4036	57.2784	1.71799	ENSMUSG00000027598.16
Sugt1	down_pcRNA	110.118	65.6792	1.67661	ENSMUSG00000022024.10
Impact	down_pcRNA	160.882	101.574	1.5839	ENSMUSG00000024423.6
Kctd3	down_pcRNA	56.2306	29.0211	1.93758	ENSMUSG00000026608.13
Kif11	down_pcRNA	75.7552	42.0042	1.80352	ENSMUSG00000012443.4
Scpep1	down_pcRNA	31.2392	12.2194	2.55653	ENSMUSG00000000278.10
Wdr26	down_pcRNA	48.4208	23.6751	2.04522	ENSMUSG00000038733.14
Acyp2	down_pcRNA	78.8791	44.2953	1.78076	ENSMUSG00000060923.5
Ecpas	down_pcRNA	78.8791	44.2953	1.78076	ENSMUSG00000050812.18
Ythdf3	down_pcRNA	78.8791	44.2953	1.78076	ENSMUSG00000047213.14
Ncapg	down_pcRNA	24.2104	8.40083	2.88191	ENSMUSG00000015880.13
Tmem163	down_pcRNA	24.2104	8.40083	2.88191	ENSMUSG00000026347.13
Nup153	down_pcRNA	164.787	104.629	1.57497	ENSMUSG00000021374.10
Hectd4	down_pcRNA	281.934	188.637	1.49459	ENSMUSG00000042744.16
Wdr45b	down_pcRNA	51.5448	25.9662	1.98507	ENSMUSG00000025173.13
Stag1	down_pcRNA	647.433	453.645	1.42718	ENSMUSG00000037286.15
Numa1	down_pcRNA	165.568	105.392	1.57097	ENSMUSG00000066306.13
Robo1	down_pcRNA	557.621	388.729	1.43447	ENSMUSG00000022883.11
Ddx21	down_pcRNA	71.0693	38.9493	1.82466	ENSMUSG00000020075.8
Sfpq	down_pcRNA	127.3	77.8986	1.63417	ENSMUSG00000028820.13
Actr3	down_pcRNA	22.6485	6.87341	3.29508	ENSMUSG00000026341.16
Gmfb	down_pcRNA	22.6485	6.87341	3.29508	ENSMUSG00000062014.13
Usp53	down_pcRNA	22.6485	6.87341	3.29508	ENSMUSG00000039701.11
Hacd1	down_pcRNA	22.6485	7.63712	2.96558	ENSMUSG00000063275.15
Ubfd1	down_pcRNA	22.6485	7.63712	2.96558	ENSMUSG00000030870.12
Psmd14	down_pcRNA	151.51	95.464	1.58709	ENSMUSG00000026914.15
Prkdc	down_pcRNA	115.585	70.2615	1.64507	ENSMUSG00000022672.8
Strn3	down_pcRNA	148.386	93.1729	1.59259	ENSMUSG00000020954.16
Cip2a	down_pcRNA	29.6773	11.4557	2.59062	ENSMUSG00000033031.13
Nsmaf	down_pcRNA	29.6773	11.4557	2.59062	ENSMUSG00000028245.15
Zbtb44	down_pcRNA	106.213	63.3881	1.67561	ENSMUSG00000047412.16
Tab3	down_pcRNA	82.784	47.3501	1.74834	ENSMUSG00000035476.9
Smndc1	down_pcRNA	57.7926	29.7848	1.94034	ENSMUSG00000025024.7
Tle1	down_pcRNA	89.0319	51.9324	1.71438	ENSMUSG00000008305.18
Oxr1	down_pcRNA	394.396	271.118	1.4547	ENSMUSG00000022307.16
Gm21985	down_pcRNA	34.3632	14.5105	2.36815	ENSMUSG00000096764.1
Tubgcp5	down_pcRNA	60.9165	32.0759	1.89914	ENSMUSG00000033790.11
Elf1	down_pcRNA	60.1356	32.0759	1.87479	ENSMUSG00000036461.16
Cdk19	down_pcRNA	198.369	129.831	1.5279	ENSMUSG00000038481.13
Ankrd12	down_pcRNA	155.415	98.5189	1.57752	ENSMUSG00000034647.15
Cc2d1b	down_pcRNA	20.3055	6.1097	3.32349	ENSMUSG00000028582.14
Degs1	down_pcRNA	20.3055	6.1097	3.32349	ENSMUSG00000038633.5
Entpd7	down_pcRNA	20.3055	6.1097	3.32349	ENSMUSG00000025192.13
Psmc2	down_pcRNA	20.3055	6.1097	3.32349	ENSMUSG00000028932.8
Vrk3	down_pcRNA	20.3055	6.1097	3.32349	ENSMUSG00000002205.16
Nup160	down_pcRNA	146.043	92.4092	1.5804	ENSMUSG00000051329.13
Slc44a1	down_pcRNA	370.966	254.316	1.45868	ENSMUSG00000028412.17
Pex5l	down_pcRNA	42.173	19.0928	2.20884	ENSMUSG00000027674.16
Picalm	down_pcRNA	106.994	64.9155	1.64821	ENSMUSG00000039361.11
Lin54	down_pcRNA	72.6313	39.713	1.8289	ENSMUSG00000035310.15
Mnat1	down_pcRNA	321.764	219.949	1.4629	ENSMUSG00000021103.12
Cyb5a	down_pcRNA	27.3343	9.92826	2.75319	ENSMUSG00000024646.14
Sp1	down_pcRNA	55.4497	29.0211	1.91067	ENSMUSG00000001280.13
Adam18	down_pcRNA	18.7435	5.34598	3.5061	ENSMUSG00000031552.13
Dcaf6	down_pcRNA	37.4871	16.038	2.3374	ENSMUSG00000026571.12
Wdr33	down_pcRNA	481.084	336.033	1.43166	ENSMUSG00000024400.16
Esf1	down_pcRNA	45.2969	21.3839	2.11827	ENSMUSG00000045624.15
Ppp2cb	down_pcRNA	45.2969	21.3839	2.11827	ENSMUSG00000009630.10
Arpp19	down_pcRNA	45.2969	22.1477	2.04522	ENSMUSG00000007656.13
Tbk1	down_pcRNA	44.5159	22.1477	2.00996	ENSMUSG00000020115.3
Csnk1g1	down_pcRNA	272.562	184.055	1.48088	ENSMUSG00000032384.16
Immp2l	down_pcRNA	1336.26	960.75	1.39085	ENSMUSG00000056899.10
Fubp1	down_pcRNA	141.358	89.3543	1.58199	ENSMUSG00000028034.15
Rev3l	down_pcRNA	292.087	198.565	1.47099	ENSMUSG00000019841.15
Tpr	down_pcRNA	111.68	67.9704	1.64307	ENSMUSG00000006005.18
Junos	down_lncRNA	1061.41	231.703	4.5809	ENSMUSG00000087366.7
Gm16599	down_lncRNA	935.05	208.533	4.48394	ENSMUSG00000086220.1
Gm45341	down_lncRNA	935.05	208.533	4.48394	ENSMUSG00000109838.1
3110056K07Rik	down_lncRNA	783.42	185.363	4.22642	ENSMUSG00000085622.9
B230354K17Rik	down_lncRNA	808.692	208.533	3.87801	ENSMUSG00000097119.2
Gm15943	down_lncRNA	707.605	185.363	3.81741	ENSMUSG00000086801.1
Gm38256	down_lncRNA	631.79	162.192	3.89532	ENSMUSG00000102789.1
Gm43055	down_lncRNA	682.334	185.363	3.68108	ENSMUSG00000105704.1
Gm49454	down_lncRNA	732.877	208.533	3.51444	ENSMUSG00000112314.1
9630028H03Rik	down_lncRNA	657.062	185.363	3.54474	ENSMUSG00000085631.1
Gm20711	down_lncRNA	581.247	162.192	3.58369	ENSMUSG00000093538.2
2500002B13Rik	down_lncRNA	1314.12	417.066	3.15088	ENSMUSG00000096917.2
4930467D21Rik	down_lncRNA	631.79	185.363	3.4084	ENSMUSG00000097516.7
4930556M19Rik	down_lncRNA	555.976	162.192	3.42788	ENSMUSG00000096971.2
Gm12905	down_lncRNA	682.334	208.533	3.27207	ENSMUSG00000085875.3
2610020C07Rik	down_lncRNA	606.519	185.363	3.27207	ENSMUSG00000097537.2
AC106834.1	down_lncRNA	606.519	185.363	3.27207	ENSMUSG00000118086.1
4930511M06Rik	down_lncRNA	530.704	162.192	3.27207	ENSMUSG00000086607.7
E130102H24Rik	down_lncRNA	581.247	185.363	3.13573	ENSMUSG00000086782.2
Gm44546	down_lncRNA	631.79	208.533	3.02969	ENSMUSG00000109014.1
1600010M07Rik	down_lncRNA	480.161	162.192	2.96044	ENSMUSG00000101585.6
4930512J16Rik	down_lncRNA	530.704	185.363	2.86306	ENSMUSG00000107622.1
Gm12648	down_lncRNA	454.889	162.192	2.80463	ENSMUSG00000085931.1
Gm13986	down_lncRNA	454.889	162.192	2.80463	ENSMUSG00000087203.7
Gm16675	down_lncRNA	454.889	162.192	2.80463	ENSMUSG00000097534.3
Gm41333	down_lncRNA	454.889	162.192	2.80463	ENSMUSG00000115862.1
4632427E13Rik	down_lncRNA	555.976	208.533	2.66613	ENSMUSG00000074024.5
Platr28	down_lncRNA	2249.17	949.983	2.36759	ENSMUSG00000057215.6
Gm10649	down_lncRNA	429.618	162.192	2.64882	ENSMUSG00000074235.4
Gm20342	down_lncRNA	480.161	185.363	2.59039	ENSMUSG00000101599.1
Platr4	down_lncRNA	1238.31	532.917	2.32364	ENSMUSG00000097639.2
Gm26885	down_lncRNA	454.889	185.363	2.45405	ENSMUSG00000097125.2
Gm37238	down_lncRNA	454.889	185.363	2.45405	ENSMUSG00000103373.1
Gt(ROSA)26Sor	down_lncRNA	454.889	185.363	2.45405	ENSMUSG00000086429.9
Gm31912	down_lncRNA	404.346	162.192	2.493	ENSMUSG00000117695.1
Gm46447	down_lncRNA	404.346	162.192	2.493	ENSMUSG00000115813.1
Gm48877	down_lncRNA	404.346	162.192	2.493	ENSMUSG00000112873.1
Gm28037	down_lncRNA	1769.01	810.961	2.18138	ENSMUSG00000098371.1
9430091E24Rik	down_lncRNA	429.618	185.363	2.31771	ENSMUSG00000084808.7
Gm49750	down_lncRNA	429.618	185.363	2.31771	ENSMUSG00000116843.1
4930567H12Rik	down_lncRNA	707.605	324.384	2.18138	ENSMUSG00000110629.1
4930435C17Rik	down_lncRNA	379.074	162.192	2.33719	ENSMUSG00000102085.2
Gm13026	down_lncRNA	379.074	162.192	2.33719	ENSMUSG00000085047.1
Dleu2	down_lncRNA	1288.85	625.599	2.06019	ENSMUSG00000097589.9
Gm16168	down_lncRNA	555.976	254.874	2.18138	ENSMUSG00000089941.1
1810026B05Rik	down_lncRNA	1870.1	926.813	2.01778	ENSMUSG00000101970.8
Gm45216	down_lncRNA	682.334	324.384	2.10347	ENSMUSG00000108584.1
Gm34455	down_lncRNA	454.889	208.533	2.18138	ENSMUSG00000118107.1
Snhg4	down_lncRNA	631.79	301.214	2.09748	ENSMUSG00000117869.1
Snhg4	down_lncRNA	631.79	301.214	2.09748	ENSMUSG00000117694.1
A230001M10Rik	down_lncRNA	758.149	370.725	2.04504	ENSMUSG00000105891.4
A930015D03Rik	down_lncRNA	758.149	370.725	2.04504	ENSMUSG00000092368.1
Gm39129	down_lncRNA	353.803	162.192	2.18138	ENSMUSG00000109271.1
Gm49067	down_lncRNA	353.803	162.192	2.18138	ENSMUSG00000115154.1
A430010J10Rik	down_lncRNA	530.704	254.874	2.08223	ENSMUSG00000097603.3
Lockd	down_lncRNA	530.704	254.874	2.08223	ENSMUSG00000098318.7
Gm13415	down_lncRNA	480.161	231.703	2.07231	ENSMUSG00000085057.7
Gm48286	down_lncRNA	909.778	463.406	1.96324	ENSMUSG00000113910.1
Gm16201	down_lncRNA	732.877	370.725	1.97687	ENSMUSG00000086742.8
Rab10os	down_lncRNA	1187.77	625.599	1.89861	ENSMUSG00000079179.9
Gm5914	down_lncRNA	884.507	463.406	1.90871	ENSMUSG00000098120.1
Gm15952	down_lncRNA	505.432	254.874	1.98307	ENSMUSG00000085655.5
Gm34719	down_lncRNA	379.074	185.363	2.04504	ENSMUSG00000113868.1
Gm36642	down_lncRNA	379.074	185.363	2.04504	ENSMUSG00000115204.1
Gm11508	down_lncRNA	454.889	231.703	1.96324	ENSMUSG00000086193.1
Gm43154	down_lncRNA	1314.12	718.28	1.82954	ENSMUSG00000086804.8
1110002L01Rik	down_lncRNA	530.704	278.044	1.90871	ENSMUSG00000071456.6
Gm15802	down_lncRNA	530.704	278.044	1.90871	ENSMUSG00000086175.2
Mir17hg	down_lncRNA	530.704	278.044	1.90871	ENSMUSG00000089726.2
5031425E22Rik	down_lncRNA	1364.67	764.621	1.78476	ENSMUSG00000073147.3
Gm48091	down_lncRNA	884.507	486.577	1.81782	ENSMUSG00000110741.1
Gm16861	down_lncRNA	555.976	301.214	1.84578	ENSMUSG00000097397.2
Gas5	down_lncRNA	707.605	393.895	1.79643	ENSMUSG00000053332.13
1700047F07Rik	down_lncRNA	783.42	440.236	1.77955	ENSMUSG00000085549.7
Gm12971	down_lncRNA	353.803	185.363	1.90871	ENSMUSG00000087449.1
Gm32585	down_lncRNA	353.803	185.363	1.90871	ENSMUSG00000105039.1
Gm35281	down_lncRNA	429.618	231.703	1.85417	ENSMUSG00000114774.1
Gm42723	down_lncRNA	429.618	231.703	1.85417	ENSMUSG00000105709.1
AC163638.2	down_lncRNA	657.062	370.725	1.77237	ENSMUSG00000118519.1
Gm31108	down_lncRNA	530.704	301.214	1.76188	ENSMUSG00000108094.1
2700054A10Rik	down_lncRNA	1137.22	671.939	1.69245	ENSMUSG00000117042.1
Platr21	down_lncRNA	833.963	486.577	1.71394	ENSMUSG00000086807.8
Gm29502	down_lncRNA	379.074	208.533	1.81782	ENSMUSG00000100596.1
Gm47283	down_lncRNA	454.889	254.874	1.78476	ENSMUSG00000096768.8
Gm11033	down_lncRNA	935.05	556.088	1.68148	ENSMUSG00000079011.9
Crnde	down_lncRNA	859.235	509.747	1.68561	ENSMUSG00000031736.11
Platr20	down_lncRNA	859.235	509.747	1.68561	ENSMUSG00000086646.7
Snhg15	down_lncRNA	783.42	463.406	1.69057	ENSMUSG00000085156.8
A430057M04Rik	down_lncRNA	555.976	324.384	1.71394	ENSMUSG00000090564.9
Gm30093	down_lncRNA	480.161	278.044	1.72692	ENSMUSG00000118056.1
Gm10644	down_lncRNA	404.346	231.703	1.7451	ENSMUSG00000074219.3
Gm12298	down_lncRNA	328.531	185.363	1.77237	ENSMUSG00000072834.4
Gm41609	down_lncRNA	581.247	347.555	1.67239	ENSMUSG00000117231.1
Gm15336	down_lncRNA	353.803	208.533	1.69663	ENSMUSG00000086312.1
Rbfaos	down_lncRNA	353.803	208.533	1.69663	ENSMUSG00000118061.1
Gm50146	down_lncRNA	530.704	324.384	1.63603	ENSMUSG00000117876.1
A330023F24Rik	down_lncRNA	631.79	393.895	1.60395	ENSMUSG00000096929.7
Gm47872	down_lncRNA	631.79	393.895	1.60395	ENSMUSG00000113235.1
Gm2379	down_lncRNA	454.889	278.044	1.63603	ENSMUSG00000114926.1
Gm45307	down_lncRNA	454.889	278.044	1.63603	ENSMUSG00000109682.1
E130202H07Rik	down_lncRNA	277.988	162.192	1.71394	ENSMUSG00000115092.1
Gm15492	down_lncRNA	277.988	162.192	1.71394	ENSMUSG00000085012.1
4933436I20Rik	down_lncRNA	682.334	440.236	1.54993	ENSMUSG00000100580.6
1700001L05Rik	down_lncRNA	303.259	185.363	1.63603	ENSMUSG00000075511.9
4932435O22Rik	down_lncRNA	303.259	185.363	1.63603	ENSMUSG00000062391.3
Gm48357	down_lncRNA	303.259	185.363	1.63603	ENSMUSG00000114524.1
Platr32	down_lncRNA	303.259	185.363	1.63603	ENSMUSG00000085194.1
Gm12236	down_lncRNA	404.346	254.874	1.58646	ENSMUSG00000086460.1
Gm15788	down_lncRNA	505.432	324.384	1.55813	ENSMUSG00000087439.1
Gm36037	down_lncRNA	732.877	486.577	1.50619	ENSMUSG00000118380.1
5530601H04Rik	down_lncRNA	631.79	417.066	1.51485	ENSMUSG00000087174.7
Gm31983	down_lncRNA	530.704	347.555	1.52697	ENSMUSG00000109961.1
Gm45349	down_lncRNA	530.704	347.555	1.52697	ENSMUSG00000110369.1
Gm48796	down_lncRNA	530.704	347.555	1.52697	ENSMUSG00000111390.1
6030443J06Rik	down_lncRNA	429.618	278.044	1.54514	ENSMUSG00000097207.7
Gm42890	down_lncRNA	1389.94	949.983	1.46312	ENSMUSG00000105852.4
2410003L11Rik	down_lncRNA	2173.36	1506.07	1.44307	ENSMUSG00000085860.1
Gm15083	down_lncRNA	657.062	440.236	1.49252	ENSMUSG00000087083.2
Gm37899	down_lncRNA	1314.12	903.642	1.45425	ENSMUSG00000102657.1
Gm49573	down_lncRNA	5635.57	3962.12	1.42236	ENSMUSG00000116743.1
2410152P15Rik	down_lncRNA	581.247	393.895	1.47564	ENSMUSG00000084825.1
A930007I19Rik	down_lncRNA	480.161	324.384	1.48022	ENSMUSG00000097855.8
Gm5577	down_lncRNA	480.161	324.384	1.48022	ENSMUSG00000084950.7
Gm32036	down_lncRNA	252.716	162.192	1.55813	ENSMUSG00000113313.1
Gm37019	down_lncRNA	252.716	162.192	1.55813	ENSMUSG00000102953.1
Gm9530	down_lncRNA	252.716	162.192	1.55813	ENSMUSG00000096950.2
Sorbs2os	down_lncRNA	252.716	162.192	1.55813	ENSMUSG00000085440.1
D030024E09Rik	down_lncRNA	631.79	440.236	1.43512	ENSMUSG00000116031.1
Platr22	down_lncRNA	3891.83	2826.78	1.37677	ENSMUSG00000097448.1
1700029J03Rik	down_lncRNA	277.988	185.363	1.4997	ENSMUSG00000099968.7
Gm12962	down_lncRNA	277.988	185.363	1.4997	ENSMUSG00000087171.1
Gm35240	down_lncRNA	277.988	185.363	1.4997	ENSMUSG00000112392.1
Gm41335	down_lncRNA	657.062	463.406	1.4179	ENSMUSG00000115520.2
Gm45779	down_lncRNA	530.704	370.725	1.43153	ENSMUSG00000110558.1
Gm16268	down_lncRNA	935.05	671.939	1.39157	ENSMUSG00000089959.1
Gm45205	down_lncRNA	1516.3	1112.18	1.36336	ENSMUSG00000108353.1
Gm16066	down_lncRNA	303.259	208.533	1.45425	ENSMUSG00000082848.1
Gm36752	down_lncRNA	303.259	208.533	1.45425	ENSMUSG00000113246.1
Gm38509	down_lncRNA	303.259	208.533	1.45425	ENSMUSG00000106519.1
A330093E20Rik	down_lncRNA	581.247	417.066	1.39366	ENSMUSG00000098284.8
Gm28403	down_lncRNA	581.247	417.066	1.39366	ENSMUSG00000101214.1
Gm43122	down_lncRNA	1465.75	1089.01	1.34596	ENSMUSG00000106909.1
Gm49944	down_lncRNA	480.161	347.555	1.38154	ENSMUSG00000117243.1
Gm27211	down_lncRNA	353.803	254.874	1.38815	ENSMUSG00000098875.1
Gm37245	down_lncRNA	2754.61	2108.5	1.30643	ENSMUSG00000102476.1
Snhg5	down_lncRNA	379.074	278.044	1.36336	ENSMUSG00000097195.10
9330185C12Rik	down_lncRNA	2047	1575.58	1.2992	ENSMUSG00000097648.1
Gm42936	down_lncRNA	909.778	695.11	1.30883	ENSMUSG00000106797.1
1700017M07Rik	down_lncRNA	227.445	162.192	1.40231	ENSMUSG00000105651.1
A530072M11Rik	down_lncRNA	227.445	162.192	1.40231	ENSMUSG00000085112.1
B130046B21Rik	down_lncRNA	227.445	162.192	1.40231	ENSMUSG00000097414.2
G630055G22Rik	down_lncRNA	227.445	162.192	1.40231	ENSMUSG00000118267.1
Gm10658	down_lncRNA	227.445	162.192	1.40231	ENSMUSG00000074284.6
Gm12592	down_lncRNA	227.445	162.192	1.40231	ENSMUSG00000053263.3
Gm13427	down_lncRNA	227.445	162.192	1.40231	ENSMUSG00000087549.1
2410006H16Rik	down_lncRNA	783.42	602.428	1.30044	ENSMUSG00000086841.1
Gm28375	down_lncRNA	783.42	602.428	1.30044	ENSMUSG00000099401.1
Gm16751	down_lncRNA	252.716	185.363	1.36336	ENSMUSG00000085303.3
Gm27007	down_lncRNA	252.716	185.363	1.36336	ENSMUSG00000098107.1
Gm30313	down_lncRNA	252.716	185.363	1.36336	ENSMUSG00000111066.1
Gm37206	down_lncRNA	631.79	486.577	1.29844	ENSMUSG00000103651.1
Gm11999	down_lncRNA	277.988	208.533	1.33306	ENSMUSG00000085652.1
Gm15816	down_lncRNA	277.988	208.533	1.33306	ENSMUSG00000086741.1
Gm31458	down_lncRNA	277.988	208.533	1.33306	ENSMUSG00000115773.1
Gm20507	down_lncRNA	303.259	231.703	1.30883	ENSMUSG00000092412.1
Gm12153	down_lncRNA	1061.41	857.302	1.23808	ENSMUSG00000087172.1
Gm27246	down_lncRNA	1061.41	857.302	1.23808	ENSMUSG00000098684.1
Gm28496	down_lncRNA	1086.68	880.472	1.2342	ENSMUSG00000101166.6
Gm38825	down_lncRNA	3133.68	2571.91	1.21843	ENSMUSG00000107799.1
C330002G04Rik	down_lncRNA	9350.5	7715.72	1.21188	ENSMUSG00000097930.2
AI480526	down_lncRNA	454.889	370.725	1.22703	ENSMUSG00000090086.7
A330015K06Rik	down_lncRNA	505.432	417.066	1.21188	ENSMUSG00000104093.1
Gm37494	down_lncRNA	530.704	440.236	1.2055	ENSMUSG00000108621.1
4631405J19Rik	down_lncRNA	202.173	162.192	1.2465	ENSMUSG00000075027.10
9330175M20Rik	down_lncRNA	202.173	162.192	1.2465	ENSMUSG00000101799.1
9630028I04Rik	down_lncRNA	202.173	162.192	1.2465	ENSMUSG00000117916.1
A230072E10Rik	down_lncRNA	202.173	162.192	1.2465	ENSMUSG00000084771.8
A830052D11Rik	down_lncRNA	202.173	162.192	1.2465	ENSMUSG00000097413.2
Gm1715	down_lncRNA	202.173	162.192	1.2465	ENSMUSG00000111020.1
Gm20139	down_lncRNA	202.173	162.192	1.2465	ENSMUSG00000111052.1
Gm26691	down_lncRNA	202.173	162.192	1.2465	ENSMUSG00000097911.2
Gm30117	down_lncRNA	202.173	162.192	1.2465	ENSMUSG00000117501.1
Gm37795	down_lncRNA	202.173	162.192	1.2465	ENSMUSG00000102813.1
Gm45732	down_lncRNA	202.173	162.192	1.2465	ENSMUSG00000110704.1
Gm45765	down_lncRNA	202.173	162.192	1.2465	ENSMUSG00000110718.1
Gm47557	down_lncRNA	202.173	162.192	1.2465	ENSMUSG00000111871.1
4921525O09Rik	down_lncRNA	227.445	185.363	1.22703	ENSMUSG00000113211.1
D130009I18Rik	down_lncRNA	227.445	185.363	1.22703	ENSMUSG00000115432.1
Gm10603	down_lncRNA	227.445	185.363	1.22703	ENSMUSG00000099137.1
Gm11906	down_lncRNA	227.445	185.363	1.22703	ENSMUSG00000085885.1
Gm12474	down_lncRNA	227.445	185.363	1.22703	ENSMUSG00000053957.5
Gm16364	down_lncRNA	227.445	185.363	1.22703	ENSMUSG00000087014.1
Gm16364	down_lncRNA	227.445	185.363	1.22703	ENSMUSG00000086915.7
Gm26608	down_lncRNA	227.445	185.363	1.22703	ENSMUSG00000097673.1
Gm30015	down_lncRNA	227.445	185.363	1.22703	ENSMUSG00000111334.1
Gm30097	down_lncRNA	227.445	185.363	1.22703	ENSMUSG00000102595.1
Gm37084	down_lncRNA	227.445	185.363	1.22703	ENSMUSG00000102856.1
Trp53cor1	down_lncRNA	227.445	185.363	1.22703	ENSMUSG00000085912.2
2410124H12Rik	down_lncRNA	252.716	208.533	1.21188	ENSMUSG00000051297.8
Gm33696	down_lncRNA	252.716	208.533	1.21188	ENSMUSG00000116324.1
Gm45133	down_lncRNA	252.716	208.533	1.21188	ENSMUSG00000109274.1
1110004F10Rik	uniq_pcRNA	10	0		ENSMUSG00000030663.12
1500009L16Rik	uniq_pcRNA	9	0		ENSMUSG00000087651.3
1700010I14Rik	uniq_pcRNA	9	0		ENSMUSG00000023873.13
1700029H14Rik	uniq_pcRNA	7	0		ENSMUSG00000031452.15
1700029I15Rik	uniq_pcRNA	7	0		ENSMUSG00000044916.10
1700102P08Rik	uniq_pcRNA	7	0		ENSMUSG00000032611.9
1700113H08Rik	uniq_pcRNA	8	0		ENSMUSG00000047129.11
1810046K07Rik	uniq_pcRNA	8	0		ENSMUSG00000036027.13
2610008E11Rik	uniq_pcRNA	22	0		ENSMUSG00000060301.6
4833420G17Rik	uniq_pcRNA	11	0		ENSMUSG00000062822.8
4833439L19Rik	uniq_pcRNA	15	0		ENSMUSG00000025871.18
4921504E06Rik	uniq_pcRNA	8	0		ENSMUSG00000026734.9
4930453N24Rik	uniq_pcRNA	12	0		ENSMUSG00000059920.9
4930503L19Rik	uniq_pcRNA	13	0		ENSMUSG00000044906.6
4931414P19Rik	uniq_pcRNA	10	0		ENSMUSG00000022179.5
4933430I17Rik	uniq_pcRNA	7	0		ENSMUSG00000058046.1
4933434E20Rik	uniq_pcRNA	10	0		ENSMUSG00000027942.17
4933434E20Rik	uniq_pcRNA	10	0		ENSMUSG00000118504.1
5530401A14Rik	uniq_pcRNA	7	0		ENSMUSG00000020703.3
9130230L23Rik	uniq_pcRNA	7	0		ENSMUSG00000054598.13
9530053A07Rik	uniq_pcRNA	9	0		ENSMUSG00000078776.9
A430005L14Rik	uniq_pcRNA	8	0		ENSMUSG00000047613.10
Aamdc	uniq_pcRNA	10	0		ENSMUSG00000035642.16
Abca14	uniq_pcRNA	10	0		ENSMUSG00000062017.15
Abca17	uniq_pcRNA	17	0		ENSMUSG00000035435.17
Abca8a	uniq_pcRNA	9	0		ENSMUSG00000041828.15
Abcb1a	uniq_pcRNA	32	0		ENSMUSG00000040584.8
Abcb5	uniq_pcRNA	7	0		ENSMUSG00000072791.11
Abcc2	uniq_pcRNA	8	0		ENSMUSG00000025194.5
Abhd15	uniq_pcRNA	8	0		ENSMUSG00000000686.11
Abhd5	uniq_pcRNA	7	0		ENSMUSG00000032540.16
Abo	uniq_pcRNA	7	0		ENSMUSG00000015787.15
Abt1	uniq_pcRNA	8	0		ENSMUSG00000036376.3
Acaa2	uniq_pcRNA	7	0		ENSMUSG00000036880.10
Acadm	uniq_pcRNA	11	0		ENSMUSG00000062908.12
Acat2	uniq_pcRNA	9	0		ENSMUSG00000023832.14
Acbd4	uniq_pcRNA	7	0		ENSMUSG00000056938.16
Acer1	uniq_pcRNA	8	0		ENSMUSG00000045019.4
Acer2	uniq_pcRNA	8	0		ENSMUSG00000038007.14
Acot13	uniq_pcRNA	18	0		ENSMUSG00000006717.7
Acsl5	uniq_pcRNA	20	0		ENSMUSG00000024981.6
Acsm2	uniq_pcRNA	7	0		ENSMUSG00000030945.17
Adam3	uniq_pcRNA	16	0		ENSMUSG00000031553.16
Adam33	uniq_pcRNA	11	0		ENSMUSG00000027318.17
Adamts6	uniq_pcRNA	7	0		ENSMUSG00000046169.10
Adgb	uniq_pcRNA	7	0		ENSMUSG00000050994.20
Adgrf3	uniq_pcRNA	7	0		ENSMUSG00000067642.11
Adgrf4	uniq_pcRNA	8	0		ENSMUSG00000023918.12
Adh5	uniq_pcRNA	8	0		ENSMUSG00000028138.8
Aga	uniq_pcRNA	10	0		ENSMUSG00000031521.5
Agbl5	uniq_pcRNA	17	0		ENSMUSG00000029165.17
Agl	uniq_pcRNA	18	0		ENSMUSG00000033400.14
Agmo	uniq_pcRNA	7	0		ENSMUSG00000050103.18
Ago4	uniq_pcRNA	8	0		ENSMUSG00000042500.11
Agt	uniq_pcRNA	11	0		ENSMUSG00000031980.10
Agtr1b	uniq_pcRNA	7	0		ENSMUSG00000054988.9
Ahcy	uniq_pcRNA	11	0		ENSMUSG00000027597.15
Ahr	uniq_pcRNA	10	0		ENSMUSG00000019256.17
Aimp1	uniq_pcRNA	10	0		ENSMUSG00000028029.11
Aimp2	uniq_pcRNA	8	0		ENSMUSG00000029610.13
Aire	uniq_pcRNA	10	0		ENSMUSG00000000731.15
Ak1	uniq_pcRNA	12	0		ENSMUSG00000026817.14
Aknad1	uniq_pcRNA	8	0		ENSMUSG00000049565.16
Akr1a1	uniq_pcRNA	10	0		ENSMUSG00000028692.14
AL935121.1	uniq_pcRNA	7	0		ENSMUSG00000118623.1
Alcam	uniq_pcRNA	7	0		ENSMUSG00000022636.13
Aldh1a1	uniq_pcRNA	8	0		ENSMUSG00000053279.8
Aldoa	uniq_pcRNA	9	0		ENSMUSG00000030695.16
Aldoa	uniq_pcRNA	9	0		ENSMUSG00000114515.2
Alg1	uniq_pcRNA	13	0		ENSMUSG00000039427.14
Alg5	uniq_pcRNA	9	0		ENSMUSG00000036632.9
Alkbh8	uniq_pcRNA	31	0		ENSMUSG00000025899.14
Alox5	uniq_pcRNA	8	0		ENSMUSG00000025701.12
Amer3	uniq_pcRNA	7	0		ENSMUSG00000045174.10
Ammecr1l	uniq_pcRNA	13	0		ENSMUSG00000041915.9
Amot	uniq_pcRNA	8	0		ENSMUSG00000041688.16
Amy1	uniq_pcRNA	8	0		ENSMUSG00000074264.12
Anapc11	uniq_pcRNA	8	0		ENSMUSG00000025135.12
Anapc4	uniq_pcRNA	8	0		ENSMUSG00000029176.13
Ankmy2	uniq_pcRNA	31	0		ENSMUSG00000036188.4
Ankrd23	uniq_pcRNA	7	0		ENSMUSG00000067653.12
Ankrd24	uniq_pcRNA	17	0		ENSMUSG00000054708.17
Ankrd31	uniq_pcRNA	9	0		ENSMUSG00000109561.1
Ankrd35	uniq_pcRNA	8	0		ENSMUSG00000038354.13
Ankrd40	uniq_pcRNA	14	0		ENSMUSG00000020864.13
Ankrd42	uniq_pcRNA	19	0		ENSMUSG00000041343.19
Anxa7	uniq_pcRNA	18	0		ENSMUSG00000021814.17
Ap2m1	uniq_pcRNA	8	0		ENSMUSG00000022841.15
Ap3m1	uniq_pcRNA	9	0		ENSMUSG00000021824.13
Ap3s1	uniq_pcRNA	12	0		ENSMUSG00000024480.9
Aplp1	uniq_pcRNA	8	0		ENSMUSG00000006651.8
Apod	uniq_pcRNA	7	0		ENSMUSG00000022548.14
Apoh	uniq_pcRNA	9	0		ENSMUSG00000000049.11
Arhgap15	uniq_pcRNA	24	0		ENSMUSG00000049744.15
Arhgap33	uniq_pcRNA	7	0		ENSMUSG00000036882.7
Arl14ep	uniq_pcRNA	11	0		ENSMUSG00000027122.15
Arl2	uniq_pcRNA	8	0		ENSMUSG00000024944.6
Arl4a	uniq_pcRNA	16	0		ENSMUSG00000047446.18
Arl6ip1	uniq_pcRNA	8	0		ENSMUSG00000030654.9
Arl6ip6	uniq_pcRNA	28	0		ENSMUSG00000026960.6
Armc2	uniq_pcRNA	9	0		ENSMUSG00000071324.11
Armcx1	uniq_pcRNA	8	0		ENSMUSG00000033460.14
Asrgl1	uniq_pcRNA	10	0		ENSMUSG00000024654.8
Atg4c	uniq_pcRNA	21	0		ENSMUSG00000028550.15
Atp13a4	uniq_pcRNA	32	0		ENSMUSG00000038094.15
Atp4b	uniq_pcRNA	7	0		ENSMUSG00000031449.10
Atp5g2	uniq_pcRNA	10	0		ENSMUSG00000062683.11
Atp6v1d	uniq_pcRNA	9	0		ENSMUSG00000021114.9
Atrip	uniq_pcRNA	8	0		ENSMUSG00000025646.9
Atxn1l	uniq_pcRNA	14	0		ENSMUSG00000069895.4
AU018091	uniq_pcRNA	11	0		ENSMUSG00000054753.9
AU021092	uniq_pcRNA	7	0		ENSMUSG00000051669.6
AU041133	uniq_pcRNA	8	0		ENSMUSG00000078435.5
B230219D22Rik	uniq_pcRNA	14	0		ENSMUSG00000045767.9
B4galnt2	uniq_pcRNA	16	0		ENSMUSG00000013418.8
Bak1	uniq_pcRNA	7	0		ENSMUSG00000057789.14
Banf1	uniq_pcRNA	7	0		ENSMUSG00000024844.15
Bank1	uniq_pcRNA	8	0		ENSMUSG00000037922.13
Bbs5	uniq_pcRNA	10	0		ENSMUSG00000063145.10
Bccip	uniq_pcRNA	11	0		ENSMUSG00000030983.4
Bcl10	uniq_pcRNA	8	0		ENSMUSG00000028191.11
Bcl2l12	uniq_pcRNA	7	0		ENSMUSG00000003190.12
Bcl2l2	uniq_pcRNA	8	0		ENSMUSG00000089682.10
Bdnf	uniq_pcRNA	9	0		ENSMUSG00000048482.14
Bhlhb9	uniq_pcRNA	8	0		ENSMUSG00000072964.14
Birc2	uniq_pcRNA	10	0		ENSMUSG00000057367.12
Birc3	uniq_pcRNA	18	0		ENSMUSG00000032000.17
Blvrb	uniq_pcRNA	9	0		ENSMUSG00000040466.16
Bmf	uniq_pcRNA	9	0		ENSMUSG00000040093.16
Boll	uniq_pcRNA	15	0		ENSMUSG00000025977.15
Bpnt1	uniq_pcRNA	11	0		ENSMUSG00000026617.16
Brat1	uniq_pcRNA	11	0		ENSMUSG00000000148.17
Brk1	uniq_pcRNA	12	0		ENSMUSG00000033940.8
Brwd3	uniq_pcRNA	19	0		ENSMUSG00000063663.11
Bscl2	uniq_pcRNA	12	0		ENSMUSG00000071657.12
Btf3l4	uniq_pcRNA	26	0		ENSMUSG00000028568.16
Bves	uniq_pcRNA	8	0		ENSMUSG00000071317.4
C030006K11Rik	uniq_pcRNA	9	0		ENSMUSG00000116138.1
C1d	uniq_pcRNA	7	0		ENSMUSG00000000581.8
C1galt1	uniq_pcRNA	8	0		ENSMUSG00000042460.5
C1qtnf12	uniq_pcRNA	8	0		ENSMUSG00000023571.4
C2cd6	uniq_pcRNA	7	0		ENSMUSG00000072295.7
C8a	uniq_pcRNA	15	0		ENSMUSG00000035031.15
C9orf72	uniq_pcRNA	9	0		ENSMUSG00000028300.14
Caap1	uniq_pcRNA	31	0		ENSMUSG00000028578.8
Cabcoco1	uniq_pcRNA	7	0		ENSMUSG00000019945.10
Cacna1f	uniq_pcRNA	11	0		ENSMUSG00000031142.17
Cacnb3	uniq_pcRNA	8	0		ENSMUSG00000003352.14
Cactin	uniq_pcRNA	8	0		ENSMUSG00000034889.8
Cacybp	uniq_pcRNA	14	0		ENSMUSG00000014226.10
Cadm2	uniq_pcRNA	8	0		ENSMUSG00000064115.13
Calcr	uniq_pcRNA	9	0		ENSMUSG00000023964.15
Calcrl	uniq_pcRNA	9	0		ENSMUSG00000059588.13
Capg	uniq_pcRNA	9	0		ENSMUSG00000056737.14
Capn9	uniq_pcRNA	8	0		ENSMUSG00000031981.7
Capns1	uniq_pcRNA	16	0		ENSMUSG00000001794.13
Caprin2	uniq_pcRNA	42	0		ENSMUSG00000030309.16
Card9	uniq_pcRNA	9	0		ENSMUSG00000026928.14
Carf	uniq_pcRNA	8	0		ENSMUSG00000026017.13
Cat	uniq_pcRNA	21	0		ENSMUSG00000027187.10
Cbr3	uniq_pcRNA	7	0		ENSMUSG00000022947.8
Cbs	uniq_pcRNA	8	0		ENSMUSG00000024039.15
Cbwd1	uniq_pcRNA	8	0		ENSMUSG00000024878.9
Ccar2	uniq_pcRNA	11	0		ENSMUSG00000033712.6
Ccdc113	uniq_pcRNA	15	0		ENSMUSG00000036598.4
Ccdc116	uniq_pcRNA	7	0		ENSMUSG00000022768.17
Ccdc127	uniq_pcRNA	17	0		ENSMUSG00000021578.17
Ccdc154	uniq_pcRNA	8	0		ENSMUSG00000059562.14
Ccdc157	uniq_pcRNA	8	0		ENSMUSG00000051427.14
Ccdc18	uniq_pcRNA	10	0		ENSMUSG00000056531.11
Ccdc28a	uniq_pcRNA	8	0		ENSMUSG00000059554.12
Ccdc68	uniq_pcRNA	9	0		ENSMUSG00000038903.13
Ccdc7a	uniq_pcRNA	7	0		ENSMUSG00000025808.17
Ccdc81	uniq_pcRNA	7	0		ENSMUSG00000039391.11
Ccna2	uniq_pcRNA	14	0		ENSMUSG00000027715.9
Ccnb1ip1	uniq_pcRNA	19	0		ENSMUSG00000071470.4
Ccnb2	uniq_pcRNA	10	0		ENSMUSG00000032218.7
Ccnc	uniq_pcRNA	10	0		ENSMUSG00000028252.20
Cct6b	uniq_pcRNA	11	0		ENSMUSG00000020698.11
Cd160	uniq_pcRNA	7	0		ENSMUSG00000038304.14
Cd2	uniq_pcRNA	9	0		ENSMUSG00000027863.8
Cd63	uniq_pcRNA	9	0		ENSMUSG00000025351.14
Cd8b1	uniq_pcRNA	7	0		ENSMUSG00000053044.8
Cd96	uniq_pcRNA	7	0		ENSMUSG00000022657.9
Cda	uniq_pcRNA	7	0		ENSMUSG00000028755.3
Cdc42ep3	uniq_pcRNA	8	0		ENSMUSG00000036533.9
Cdca4	uniq_pcRNA	13	0		ENSMUSG00000047832.9
Cdca7	uniq_pcRNA	17	0		ENSMUSG00000055612.15
Cdh12	uniq_pcRNA	9	0		ENSMUSG00000040452.9
Cdh17	uniq_pcRNA	7	0		ENSMUSG00000028217.11
Cdh20	uniq_pcRNA	7	0		ENSMUSG00000050840.8
Cdh9	uniq_pcRNA	7	0		ENSMUSG00000025370.7
Cdk5rap1	uniq_pcRNA	8	0		ENSMUSG00000027487.11
Cdkl2	uniq_pcRNA	15	0		ENSMUSG00000029403.14
Cebpg	uniq_pcRNA	11	0		ENSMUSG00000056216.9
Cenpb	uniq_pcRNA	21	0		ENSMUSG00000068267.5
Cenpc1	uniq_pcRNA	16	0		ENSMUSG00000029253.12
Cenpj	uniq_pcRNA	9	0		ENSMUSG00000064128.8
Cenpl	uniq_pcRNA	10	0		ENSMUSG00000026708.16
Cenpt	uniq_pcRNA	11	0		ENSMUSG00000036672.5
Cep126	uniq_pcRNA	10	0		ENSMUSG00000040729.8
Cerkl	uniq_pcRNA	16	0		ENSMUSG00000075256.9
Cfap299	uniq_pcRNA	8	0		ENSMUSG00000057816.7
Cfap410	uniq_pcRNA	14	0		ENSMUSG00000020284.16
Cfap52	uniq_pcRNA	7	0		ENSMUSG00000020904.11
Cfap99	uniq_pcRNA	8	0		ENSMUSG00000109572.1
Cfl2	uniq_pcRNA	11	0		ENSMUSG00000062929.8
Cggbp1	uniq_pcRNA	12	0		ENSMUSG00000054604.7
Chek1	uniq_pcRNA	17	0		ENSMUSG00000032113.16
Chmp2b	uniq_pcRNA	30	0		ENSMUSG00000004843.7
Chmp5	uniq_pcRNA	9	0		ENSMUSG00000028419.5
Chmp7	uniq_pcRNA	9	0		ENSMUSG00000034190.9
Chst12	uniq_pcRNA	13	0		ENSMUSG00000036599.10
Cldn12	uniq_pcRNA	8	0		ENSMUSG00000046798.14
Clgn	uniq_pcRNA	8	0		ENSMUSG00000002190.13
Cln5	uniq_pcRNA	19	0		ENSMUSG00000022125.7
Clns1a	uniq_pcRNA	12	0		ENSMUSG00000025439.5
Cluap1	uniq_pcRNA	8	0		ENSMUSG00000014232.14
Cngb3	uniq_pcRNA	9	0		ENSMUSG00000056494.7
Cnksr2	uniq_pcRNA	19	0		ENSMUSG00000025658.16
Cnmd	uniq_pcRNA	7	0		ENSMUSG00000022025.13
Cnp	uniq_pcRNA	8	0		ENSMUSG00000006782.16
Cntn3	uniq_pcRNA	34	0		ENSMUSG00000030075.10
Coa7	uniq_pcRNA	19	0		ENSMUSG00000048351.14
Cog1	uniq_pcRNA	8	0		ENSMUSG00000018661.17
Col24a1	uniq_pcRNA	29	0		ENSMUSG00000028197.4
Col28a1	uniq_pcRNA	14	0		ENSMUSG00000068794.7
Col2a1	uniq_pcRNA	11	0		ENSMUSG00000022483.17
Col4a4	uniq_pcRNA	21	0		ENSMUSG00000067158.9
Col6a4	uniq_pcRNA	7	0		ENSMUSG00000032572.9
Col8a1	uniq_pcRNA	7	0		ENSMUSG00000068196.5
Commd8	uniq_pcRNA	8	0		ENSMUSG00000029213.11
Commd9	uniq_pcRNA	11	0		ENSMUSG00000027163.13
Comtd1	uniq_pcRNA	10	0		ENSMUSG00000021773.11
Copb1	uniq_pcRNA	15	0		ENSMUSG00000030754.9
Cops7a	uniq_pcRNA	14	0		ENSMUSG00000030127.15
Copz2	uniq_pcRNA	9	0		ENSMUSG00000018672.15
Coq2	uniq_pcRNA	9	0		ENSMUSG00000029319.8
Coq3	uniq_pcRNA	12	0		ENSMUSG00000028247.2
Coq4	uniq_pcRNA	7	0		ENSMUSG00000026798.10
Cox7b	uniq_pcRNA	11	0		ENSMUSG00000031231.4
Cpa4	uniq_pcRNA	9	0		ENSMUSG00000039070.5
Cpb2	uniq_pcRNA	11	0		ENSMUSG00000021999.9
Cplx1	uniq_pcRNA	10	0		ENSMUSG00000033615.9
Cpq	uniq_pcRNA	8	0		ENSMUSG00000039007.10
Cpsf2	uniq_pcRNA	17	0		ENSMUSG00000041781.9
Creb3l3	uniq_pcRNA	7	0		ENSMUSG00000035041.8
Crebl2	uniq_pcRNA	20	0		ENSMUSG00000032652.13
Crebzf	uniq_pcRNA	28	0		ENSMUSG00000051451.6
Crip2	uniq_pcRNA	7	0		ENSMUSG00000006356.10
Crls1	uniq_pcRNA	8	0		ENSMUSG00000027357.16
Crot	uniq_pcRNA	9	0		ENSMUSG00000003623.4
Crp	uniq_pcRNA	7	0		ENSMUSG00000037942.5
Crtc2	uniq_pcRNA	8	0		ENSMUSG00000027936.18
Cryz	uniq_pcRNA	8	0		ENSMUSG00000028199.18
Cst3	uniq_pcRNA	8	0		ENSMUSG00000027447.6
Cstf1	uniq_pcRNA	11	0		ENSMUSG00000027498.14
Cstf2	uniq_pcRNA	23	0		ENSMUSG00000031256.11
Ctbs	uniq_pcRNA	7	0		ENSMUSG00000028189.12
Ctdsp1	uniq_pcRNA	10	0		ENSMUSG00000026176.13
Cwc15	uniq_pcRNA	9	0		ENSMUSG00000004096.9
Cxcl16	uniq_pcRNA	10	0		ENSMUSG00000018920.11
Cxcr5	uniq_pcRNA	8	0		ENSMUSG00000047880.15
Cyb5d2	uniq_pcRNA	8	0		ENSMUSG00000057778.14
Cyc1	uniq_pcRNA	14	0		ENSMUSG00000022551.8
Cyp51	uniq_pcRNA	22	0		ENSMUSG00000001467.5
D1Pas1	uniq_pcRNA	8	0		ENSMUSG00000039224.1
D8Ertd738e	uniq_pcRNA	7	0		ENSMUSG00000019362.8
Dach1	uniq_pcRNA	7	0		ENSMUSG00000055639.16
Daglb	uniq_pcRNA	14	0		ENSMUSG00000039206.13
Dazap2	uniq_pcRNA	11	0		ENSMUSG00000000346.9
Dbr1	uniq_pcRNA	11	0		ENSMUSG00000032469.12
Dcaf10	uniq_pcRNA	35	0		ENSMUSG00000035572.16
Dctn6	uniq_pcRNA	10	0		ENSMUSG00000031516.11
Ddx43	uniq_pcRNA	12	0		ENSMUSG00000070291.4
Def6	uniq_pcRNA	12	0		ENSMUSG00000002257.8
Dele1	uniq_pcRNA	9	0		ENSMUSG00000024442.6
Dennd4b	uniq_pcRNA	8	0		ENSMUSG00000042404.16
Dennd6b	uniq_pcRNA	10	0		ENSMUSG00000015377.10
Derl2	uniq_pcRNA	12	0		ENSMUSG00000018442.13
Dffb	uniq_pcRNA	14	0		ENSMUSG00000029027.9
Dimt1	uniq_pcRNA	10	0		ENSMUSG00000021692.9
Dipk2a	uniq_pcRNA	16	0		ENSMUSG00000045414.7
Dleu7	uniq_pcRNA	8	0		ENSMUSG00000048281.9
Dnajb1	uniq_pcRNA	14	0		ENSMUSG00000005483.10
Dnajc10	uniq_pcRNA	18	0		ENSMUSG00000027006.13
Dnajc18	uniq_pcRNA	11	0		ENSMUSG00000024350.6
Dnajc19	uniq_pcRNA	9	0		ENSMUSG00000027679.13
Dnajc3	uniq_pcRNA	20	0		ENSMUSG00000022136.8
Dnal1	uniq_pcRNA	9	0		ENSMUSG00000042523.12
Dnhd1	uniq_pcRNA	7	0		ENSMUSG00000030882.19
Dop1a	uniq_pcRNA	33	0		ENSMUSG00000034973.16
Dpf1	uniq_pcRNA	10	0		ENSMUSG00000030584.14
Dpt	uniq_pcRNA	7	0		ENSMUSG00000026574.5
Dpy30	uniq_pcRNA	8	0		ENSMUSG00000024067.14
Drp2	uniq_pcRNA	8	0		ENSMUSG00000000223.13
Dusp13	uniq_pcRNA	9	0		ENSMUSG00000021768.15
Dzip3	uniq_pcRNA	20	0		ENSMUSG00000064061.13
E2f4	uniq_pcRNA	11	0		ENSMUSG00000014859.9
E2f6	uniq_pcRNA	9	0		ENSMUSG00000057469.8
Eaf2	uniq_pcRNA	9	0		ENSMUSG00000022838.14
Ech1	uniq_pcRNA	7	0		ENSMUSG00000053898.12
Ecsit	uniq_pcRNA	17	0		ENSMUSG00000066839.12
Ect2l	uniq_pcRNA	9	0		ENSMUSG00000071392.6
Ednra	uniq_pcRNA	19	0		ENSMUSG00000031616.7
Eef1aknmt	uniq_pcRNA	9	0		ENSMUSG00000026694.19
Eef1e1	uniq_pcRNA	22	0		ENSMUSG00000001707.8
Efhc2	uniq_pcRNA	47	0		ENSMUSG00000025038.7
Ehhadh	uniq_pcRNA	8	0		ENSMUSG00000022853.7
Eif2ak2	uniq_pcRNA	9	0		ENSMUSG00000024079.4
Eif2b1	uniq_pcRNA	7	0		ENSMUSG00000029388.14
Eif2s3x	uniq_pcRNA	32	0		ENSMUSG00000035150.15
Eif3k	uniq_pcRNA	12	0		ENSMUSG00000053565.10
Endod1	uniq_pcRNA	14	0		ENSMUSG00000037419.9
Endou	uniq_pcRNA	8	0		ENSMUSG00000022468.12
Entpd5	uniq_pcRNA	10	0		ENSMUSG00000021236.16
Entpd6	uniq_pcRNA	8	0		ENSMUSG00000033068.16
Epha5	uniq_pcRNA	7	0		ENSMUSG00000029245.16
Ephx3	uniq_pcRNA	9	0		ENSMUSG00000037577.13
Eps15	uniq_pcRNA	12	0		ENSMUSG00000028552.13
Erbb3	uniq_pcRNA	9	0		ENSMUSG00000018166.8
Ercc5	uniq_pcRNA	8	0		ENSMUSG00000026048.16
Ergic3	uniq_pcRNA	12	0		ENSMUSG00000005881.13
Erlin1	uniq_pcRNA	15	0		ENSMUSG00000025198.16
Ermp1	uniq_pcRNA	10	0		ENSMUSG00000046324.12
Ero1l	uniq_pcRNA	8	0		ENSMUSG00000021831.9
Esco2	uniq_pcRNA	23	0		ENSMUSG00000022034.10
Esd	uniq_pcRNA	8	0		ENSMUSG00000021996.16
Etaa1	uniq_pcRNA	17	0		ENSMUSG00000016984.7
Etnk2	uniq_pcRNA	14	0		ENSMUSG00000070644.13
F2rl1	uniq_pcRNA	8	0		ENSMUSG00000021678.9
F8	uniq_pcRNA	17	0		ENSMUSG00000031196.13
Fam114a1	uniq_pcRNA	19	0		ENSMUSG00000029185.14
Fam126b	uniq_pcRNA	26	0		ENSMUSG00000038174.14
Fam131a	uniq_pcRNA	10	0		ENSMUSG00000050821.14
Fam13a	uniq_pcRNA	7	0		ENSMUSG00000037709.13
Fam149a	uniq_pcRNA	9	0		ENSMUSG00000070044.15
Fam161a	uniq_pcRNA	7	0		ENSMUSG00000049811.17
Fam174b	uniq_pcRNA	8	0		ENSMUSG00000078670.3
Fam184b	uniq_pcRNA	7	0		ENSMUSG00000015879.8
Fam205c	uniq_pcRNA	9	0		ENSMUSG00000050141.13
Fam217b	uniq_pcRNA	9	0		ENSMUSG00000070476.10
Fam221a	uniq_pcRNA	9	0		ENSMUSG00000047115.15
Fam227a	uniq_pcRNA	7	0		ENSMUSG00000042564.13
Fam227b	uniq_pcRNA	7	0		ENSMUSG00000027209.17
Fam53c	uniq_pcRNA	8	0		ENSMUSG00000034300.17
Fam57b	uniq_pcRNA	12	0		ENSMUSG00000058966.13
Fam83a	uniq_pcRNA	7	0		ENSMUSG00000051225.9
Fam92b	uniq_pcRNA	8	0		ENSMUSG00000042269.15
Fam98b	uniq_pcRNA	18	0		ENSMUSG00000027349.5
Fan1	uniq_pcRNA	10	0		ENSMUSG00000033458.17
Fastkd3	uniq_pcRNA	10	0		ENSMUSG00000021532.11
Fbrs	uniq_pcRNA	15	0		ENSMUSG00000042423.9
Fbxo16	uniq_pcRNA	9	0		ENSMUSG00000034532.9
Fbxo17	uniq_pcRNA	8	0		ENSMUSG00000030598.15
Fbxo9	uniq_pcRNA	9	0		ENSMUSG00000001366.14
Fbxw17	uniq_pcRNA	13	0		ENSMUSG00000037816.10
Fcgr1	uniq_pcRNA	7	0		ENSMUSG00000015947.10
Fcrl1	uniq_pcRNA	8	0		ENSMUSG00000059994.10
Fer1l4	uniq_pcRNA	8	0		ENSMUSG00000013338.16
Fetub	uniq_pcRNA	7	0		ENSMUSG00000022871.13
Fez1	uniq_pcRNA	7	0		ENSMUSG00000032118.16
Fgf10	uniq_pcRNA	11	0		ENSMUSG00000021732.14
Fgf7	uniq_pcRNA	8	0		ENSMUSG00000027208.14
Fhl2	uniq_pcRNA	8	0		ENSMUSG00000008136.14
Fkbp3	uniq_pcRNA	12	0		ENSMUSG00000020949.9
Flad1	uniq_pcRNA	8	0		ENSMUSG00000042642.13
Flrt2	uniq_pcRNA	9	0		ENSMUSG00000047414.6
Fndc3c1	uniq_pcRNA	7	0		ENSMUSG00000033737.14
Fnta	uniq_pcRNA	10	0		ENSMUSG00000015994.10
Folr1	uniq_pcRNA	15	0		ENSMUSG00000001827.12
Fopnl	uniq_pcRNA	18	0		ENSMUSG00000022677.15
Foxn4	uniq_pcRNA	11	0		ENSMUSG00000042002.11
Frk	uniq_pcRNA	7	0		ENSMUSG00000019779.15
Frmd3	uniq_pcRNA	8	0		ENSMUSG00000049122.17
Fth1	uniq_pcRNA	11	0		ENSMUSG00000024661.7
Ftsj3	uniq_pcRNA	8	0		ENSMUSG00000020706.13
Fundc1	uniq_pcRNA	9	0		ENSMUSG00000025040.13
Fyttd1	uniq_pcRNA	24	0		ENSMUSG00000022800.14
G2e3	uniq_pcRNA	19	0		ENSMUSG00000035293.13
Gabrb2	uniq_pcRNA	7	0		ENSMUSG00000007653.12
Gabrr2	uniq_pcRNA	7	0		ENSMUSG00000023267.10
Gabrr3	uniq_pcRNA	7	0		ENSMUSG00000074991.5
Galnt6	uniq_pcRNA	31	0		ENSMUSG00000037280.12
Galntl5	uniq_pcRNA	9	0		ENSMUSG00000028938.9
Ganc	uniq_pcRNA	7	0		ENSMUSG00000062646.12
Gba	uniq_pcRNA	10	0		ENSMUSG00000028048.11
Gcdh	uniq_pcRNA	14	0		ENSMUSG00000003809.14
Gcsh	uniq_pcRNA	8	0		ENSMUSG00000034424.5
Gda	uniq_pcRNA	8	0		ENSMUSG00000058624.13
Gdf11	uniq_pcRNA	8	0		ENSMUSG00000025352.6
Gdi1	uniq_pcRNA	12	0		ENSMUSG00000015291.10
Gdnf	uniq_pcRNA	7	0		ENSMUSG00000022144.4
Gdpd1	uniq_pcRNA	7	0		ENSMUSG00000061666.6
Gemin8	uniq_pcRNA	8	0		ENSMUSG00000040621.14
Gen1	uniq_pcRNA	13	0		ENSMUSG00000051235.10
Gid8	uniq_pcRNA	14	0		ENSMUSG00000027573.11
Ginm1	uniq_pcRNA	9	0		ENSMUSG00000040006.13
Gins3	uniq_pcRNA	9	0		ENSMUSG00000031669.10
Glra3	uniq_pcRNA	7	0		ENSMUSG00000038257.10
Glrx2	uniq_pcRNA	11	0		ENSMUSG00000018196.18
Glyctk	uniq_pcRNA	10	0		ENSMUSG00000020258.16
Gm10033	uniq_pcRNA	8	0		ENSMUSG00000110444.2
Gm10130	uniq_pcRNA	14	0		ENSMUSG00000095315.2
Gm10283	uniq_pcRNA	7	0		ENSMUSG00000070023.5
Gm10563	uniq_pcRNA	7	0		ENSMUSG00000073682.3
Gm12258	uniq_pcRNA	8	0		ENSMUSG00000072915.3
Gm17657	uniq_pcRNA	9	0		ENSMUSG00000091614.2
Gm20695	uniq_pcRNA	9	0		ENSMUSG00000093575.1
Gm26920	uniq_pcRNA	17	0		ENSMUSG00000058447.8
Gm28051	uniq_pcRNA	16	0		ENSMUSG00000098530.1
Gm30083	uniq_pcRNA	7	0		ENSMUSG00000115726.1
Gm3854	uniq_pcRNA	7	0		ENSMUSG00000109398.2
Gm44790	uniq_pcRNA	10	0		ENSMUSG00000107539.1
Gm45062	uniq_pcRNA	11	0		ENSMUSG00000107705.1
Gm49336	uniq_pcRNA	9	0		ENSMUSG00000114797.1
Gm49337	uniq_pcRNA	17	0		ENSMUSG00000111410.1
Gm49355	uniq_pcRNA	8	0		ENSMUSG00000114378.1
Gm49396	uniq_pcRNA	7	0		ENSMUSG00000109378.1
Gm50139	uniq_pcRNA	14	0		ENSMUSG00000118124.1
Gm5127	uniq_pcRNA	7	0		ENSMUSG00000073010.9
Gm572	uniq_pcRNA	9	0		ENSMUSG00000070577.5
Gm6871	uniq_pcRNA	9	0		ENSMUSG00000090744.7
Gnai2	uniq_pcRNA	8	0		ENSMUSG00000032562.13
Gne	uniq_pcRNA	20	0		ENSMUSG00000028479.18
Gng5	uniq_pcRNA	8	0		ENSMUSG00000068523.12
Golph3l	uniq_pcRNA	13	0		ENSMUSG00000046519.15
Gopc	uniq_pcRNA	8	0		ENSMUSG00000019861.15
Gpld1	uniq_pcRNA	9	0		ENSMUSG00000021340.13
Gpm6a	uniq_pcRNA	7	0		ENSMUSG00000031517.8
Gpn1	uniq_pcRNA	16	0		ENSMUSG00000064037.13
Gpr141	uniq_pcRNA	10	0		ENSMUSG00000053101.3
Gpr183	uniq_pcRNA	7	0		ENSMUSG00000051212.8
Gpt	uniq_pcRNA	7	0		ENSMUSG00000022546.5
Grap	uniq_pcRNA	11	0		ENSMUSG00000004837.2
Grem2	uniq_pcRNA	7	0		ENSMUSG00000050069.3
Gria4	uniq_pcRNA	18	0		ENSMUSG00000025892.16
Grsf1	uniq_pcRNA	18	0		ENSMUSG00000044221.14
Gstm1	uniq_pcRNA	9	0		ENSMUSG00000058135.12
Gtf2a2	uniq_pcRNA	9	0		ENSMUSG00000033543.17
Gtf2e1	uniq_pcRNA	12	0		ENSMUSG00000022828.10
Gtf2h2	uniq_pcRNA	9	0		ENSMUSG00000021639.17
Gtf2h5	uniq_pcRNA	8	0		ENSMUSG00000034345.14
Gtf3a	uniq_pcRNA	7	0		ENSMUSG00000016503.18
Gucy2g	uniq_pcRNA	9	0		ENSMUSG00000055523.7
Gulp1	uniq_pcRNA	21	0		ENSMUSG00000056870.9
Gyg	uniq_pcRNA	12	0		ENSMUSG00000019528.18
Gzf1	uniq_pcRNA	8	0		ENSMUSG00000027439.9
H2-Eb1	uniq_pcRNA	7	0		ENSMUSG00000060586.11
Hacd4	uniq_pcRNA	7	0		ENSMUSG00000028497.12
Hadhb	uniq_pcRNA	32	0		ENSMUSG00000059447.13
Haus2	uniq_pcRNA	8	0		ENSMUSG00000027285.13
Haus8	uniq_pcRNA	10	0		ENSMUSG00000035439.13
Hcfc2	uniq_pcRNA	9	0		ENSMUSG00000020246.13
Hddc2	uniq_pcRNA	8	0		ENSMUSG00000000295.13
Hgh1	uniq_pcRNA	7	0		ENSMUSG00000022554.7
Hgs	uniq_pcRNA	9	0		ENSMUSG00000025793.17
Hibch	uniq_pcRNA	15	0		ENSMUSG00000041426.12
Hmgcl	uniq_pcRNA	10	0		ENSMUSG00000028672.13
Hmgcs2	uniq_pcRNA	7	0		ENSMUSG00000027875.12
Hmgn2	uniq_pcRNA	12	0		ENSMUSG00000003038.15
Hmgn3	uniq_pcRNA	8	0		ENSMUSG00000066456.14
Hnrnpa0	uniq_pcRNA	9	0		ENSMUSG00000007836.6
Hnrnph2	uniq_pcRNA	8	0		ENSMUSG00000045427.13
Hnrnpll	uniq_pcRNA	10	0		ENSMUSG00000024095.15
Hoxa9	uniq_pcRNA	9	0		ENSMUSG00000038227.15
Hpf1	uniq_pcRNA	9	0		ENSMUSG00000038005.15
Hs3st5	uniq_pcRNA	24	0		ENSMUSG00000044499.11
Hsd17b11	uniq_pcRNA	12	0		ENSMUSG00000029311.16
Hspa14	uniq_pcRNA	48	0		ENSMUSG00000109865.1
Htr1f	uniq_pcRNA	7	0		ENSMUSG00000050783.5
Htr3a	uniq_pcRNA	8	0		ENSMUSG00000032269.8
Hyal1	uniq_pcRNA	7	0		ENSMUSG00000010051.15
Icam2	uniq_pcRNA	9	0		ENSMUSG00000001029.15
Ids	uniq_pcRNA	9	0		ENSMUSG00000035847.15
Ift172	uniq_pcRNA	14	0		ENSMUSG00000038564.11
Ift57	uniq_pcRNA	17	0		ENSMUSG00000032965.11
Igfbpl1	uniq_pcRNA	10	0		ENSMUSG00000035551.6
Iglon5	uniq_pcRNA	8	0		ENSMUSG00000013367.5
Ikzf4	uniq_pcRNA	10	0		ENSMUSG00000002578.18
Il1r2	uniq_pcRNA	7	0		ENSMUSG00000026073.13
Il2rb	uniq_pcRNA	12	0		ENSMUSG00000068227.9
Ilf2	uniq_pcRNA	14	0		ENSMUSG00000001016.12
Immp1l	uniq_pcRNA	20	0		ENSMUSG00000042670.5
Impa1	uniq_pcRNA	13	0		ENSMUSG00000027531.16
Ing1	uniq_pcRNA	8	0		ENSMUSG00000045969.8
Ip6k2	uniq_pcRNA	10	0		ENSMUSG00000032599.12
Ipo13	uniq_pcRNA	11	0		ENSMUSG00000033365.14
Ipo4	uniq_pcRNA	9	0		ENSMUSG00000002319.16
Iqcn	uniq_pcRNA	14	0		ENSMUSG00000110622.1
Irf1	uniq_pcRNA	17	0		ENSMUSG00000018899.16
Islr	uniq_pcRNA	15	0		ENSMUSG00000037206.15
Ism1	uniq_pcRNA	9	0		ENSMUSG00000074766.10
Isoc1	uniq_pcRNA	8	0		ENSMUSG00000024601.9
Itga4	uniq_pcRNA	8	0		ENSMUSG00000027009.18
Itgax	uniq_pcRNA	7	0		ENSMUSG00000030789.9
Itgb3bp	uniq_pcRNA	10	0		ENSMUSG00000028549.17
Itln1	uniq_pcRNA	11	0		ENSMUSG00000038209.12
Itpa	uniq_pcRNA	9	0		ENSMUSG00000074797.11
Jak2	uniq_pcRNA	11	0		ENSMUSG00000024789.13
Kansl1l	uniq_pcRNA	21	0		ENSMUSG00000026004.15
Kars	uniq_pcRNA	9	0		ENSMUSG00000031948.14
Kat8	uniq_pcRNA	11	0		ENSMUSG00000030801.10
Kcng4	uniq_pcRNA	8	0		ENSMUSG00000045246.11
Kcns3	uniq_pcRNA	10	0		ENSMUSG00000043673.11
Kcnt2	uniq_pcRNA	109	0		ENSMUSG00000052726.16
Kctd13	uniq_pcRNA	7	0		ENSMUSG00000030685.5
Kctd9	uniq_pcRNA	10	0		ENSMUSG00000034327.17
Kdm7a	uniq_pcRNA	19	0		ENSMUSG00000042599.8
Kif21a	uniq_pcRNA	8	0		ENSMUSG00000022629.17
Kif9	uniq_pcRNA	7	0		ENSMUSG00000032489.17
Kin	uniq_pcRNA	9	0		ENSMUSG00000037262.7
Kitl	uniq_pcRNA	28	0		ENSMUSG00000019966.18
Klc4	uniq_pcRNA	10	0		ENSMUSG00000003546.10
Klhdc1	uniq_pcRNA	7	0		ENSMUSG00000051890.13
Kpna6	uniq_pcRNA	17	0		ENSMUSG00000003731.13
Krt84	uniq_pcRNA	8	0		ENSMUSG00000044294.8
Lactb	uniq_pcRNA	10	0		ENSMUSG00000032370.8
Lca5l	uniq_pcRNA	7	0		ENSMUSG00000045275.16
Ldc1	uniq_pcRNA	7	0		ENSMUSG00000023120.9
Lefty1	uniq_pcRNA	9	0		ENSMUSG00000038793.8
Leprot	uniq_pcRNA	8	0		ENSMUSG00000035212.14
Lgals4	uniq_pcRNA	12	0		ENSMUSG00000053964.17
Lgmn	uniq_pcRNA	9	0		ENSMUSG00000021190.14
Lif	uniq_pcRNA	10	0		ENSMUSG00000034394.14
Lin7c	uniq_pcRNA	8	0		ENSMUSG00000027162.7
Liph	uniq_pcRNA	21	0		ENSMUSG00000044626.13
Lpxn	uniq_pcRNA	11	0		ENSMUSG00000024696.9
Lrfn5	uniq_pcRNA	8	0		ENSMUSG00000035653.16
Lrrc14	uniq_pcRNA	7	0		ENSMUSG00000033728.14
Lrrc2	uniq_pcRNA	9	0		ENSMUSG00000032495.8
Lrrc41	uniq_pcRNA	8	0		ENSMUSG00000028703.14
Lrrc56	uniq_pcRNA	9	0		ENSMUSG00000038637.15
Lrrc7	uniq_pcRNA	18	0		ENSMUSG00000028176.13
Lrrcc1	uniq_pcRNA	9	0		ENSMUSG00000027550.14
Lsm4	uniq_pcRNA	10	0		ENSMUSG00000031848.15
Ltv1	uniq_pcRNA	8	0		ENSMUSG00000019814.5
Lurap1l	uniq_pcRNA	11	0		ENSMUSG00000048706.3
Lvrn	uniq_pcRNA	8	0		ENSMUSG00000024481.5
Lyar	uniq_pcRNA	23	0		ENSMUSG00000067367.9
Lysmd3	uniq_pcRNA	9	0		ENSMUSG00000035840.7
Lztr1	uniq_pcRNA	13	0		ENSMUSG00000022761.12
Mab21l3	uniq_pcRNA	7	0		ENSMUSG00000044313.13
Mageb16	uniq_pcRNA	9	0		ENSMUSG00000046942.17
Mageb18	uniq_pcRNA	44	0		ENSMUSG00000067649.3
Malrd1	uniq_pcRNA	10	0		ENSMUSG00000075520.5
Map3k8	uniq_pcRNA	8	0		ENSMUSG00000024235.11
Map9	uniq_pcRNA	9	0		ENSMUSG00000033900.13
Marcks	uniq_pcRNA	10	0		ENSMUSG00000069662.5
Marco	uniq_pcRNA	7	0		ENSMUSG00000026390.7
Mavs	uniq_pcRNA	7	0		ENSMUSG00000037523.13
Mdh1	uniq_pcRNA	12	0		ENSMUSG00000020321.16
Med9	uniq_pcRNA	10	0		ENSMUSG00000061650.6
Meikin	uniq_pcRNA	7	0		ENSMUSG00000020332.7
Mepce	uniq_pcRNA	10	0		ENSMUSG00000029726.16
Mettl15	uniq_pcRNA	18	0		ENSMUSG00000057234.9
Mettl24	uniq_pcRNA	7	0		ENSMUSG00000045555.3
Mff	uniq_pcRNA	22	0		ENSMUSG00000026150.14
Mfsd14b	uniq_pcRNA	21	0		ENSMUSG00000038212.16
Mfsd6	uniq_pcRNA	11	0		ENSMUSG00000041439.15
Mgme1	uniq_pcRNA	13	0		ENSMUSG00000027424.11
Mgst3	uniq_pcRNA	7	0		ENSMUSG00000026688.5
Mical1	uniq_pcRNA	8	0		ENSMUSG00000019823.17
Mif4gd	uniq_pcRNA	11	0		ENSMUSG00000020743.15
Mindy2	uniq_pcRNA	7	0		ENSMUSG00000042444.10
Minpp1	uniq_pcRNA	11	0		ENSMUSG00000024896.9
Mlf2	uniq_pcRNA	12	0		ENSMUSG00000030120.14
Mlip	uniq_pcRNA	13	0		ENSMUSG00000032355.16
Mlst8	uniq_pcRNA	8	0		ENSMUSG00000024142.15
Mmd2	uniq_pcRNA	7	0		ENSMUSG00000039533.8
Mmp9	uniq_pcRNA	11	0		ENSMUSG00000017737.2
Mob3a	uniq_pcRNA	8	0		ENSMUSG00000003348.10
Morn4	uniq_pcRNA	8	0		ENSMUSG00000049670.9
Morn5	uniq_pcRNA	7	0		ENSMUSG00000026894.4
Mpc2	uniq_pcRNA	7	0		ENSMUSG00000026568.6
Mpdu1	uniq_pcRNA	9	0		ENSMUSG00000018761.14
Mpdz	uniq_pcRNA	9	0		ENSMUSG00000028402.18
Mphosph10	uniq_pcRNA	12	0		ENSMUSG00000030521.11
Mrap2	uniq_pcRNA	8	0		ENSMUSG00000042761.14
Mrpl17	uniq_pcRNA	9	0		ENSMUSG00000030879.10
Mrpl19	uniq_pcRNA	9	0		ENSMUSG00000030045.10
Mrpl22	uniq_pcRNA	7	0		ENSMUSG00000020514.8
Mrpl35	uniq_pcRNA	10	0		ENSMUSG00000052962.3
Mrpl47	uniq_pcRNA	7	0		ENSMUSG00000037531.8
Mrpl50	uniq_pcRNA	8	0		ENSMUSG00000044018.3
Mrps11	uniq_pcRNA	10	0		ENSMUSG00000030611.10
Mrps15	uniq_pcRNA	9	0		ENSMUSG00000028861.13
Mrps22	uniq_pcRNA	8	0		ENSMUSG00000032459.9
Mrps31	uniq_pcRNA	15	0		ENSMUSG00000031533.4
Mrps5	uniq_pcRNA	16	0		ENSMUSG00000027374.12
Mss51	uniq_pcRNA	9	0		ENSMUSG00000021815.4
Mterf2	uniq_pcRNA	11	0		ENSMUSG00000049038.3
Mterf3	uniq_pcRNA	9	0		ENSMUSG00000021519.11
Mterf4	uniq_pcRNA	16	0		ENSMUSG00000026273.13
Mtmr1	uniq_pcRNA	10	0		ENSMUSG00000015214.14
Mtres1	uniq_pcRNA	9	0		ENSMUSG00000019797.11
Mtrf1	uniq_pcRNA	10	0		ENSMUSG00000022022.3
Mttp	uniq_pcRNA	14	0		ENSMUSG00000028158.14
Muc19	uniq_pcRNA	7	0		ENSMUSG00000044021.14
Mybl1	uniq_pcRNA	8	0		ENSMUSG00000025912.16
Mybpc1	uniq_pcRNA	7	0		ENSMUSG00000020061.18
Myh8	uniq_pcRNA	7	0		ENSMUSG00000055775.16
Myl4	uniq_pcRNA	10	0		ENSMUSG00000061086.12
Mylip	uniq_pcRNA	8	0		ENSMUSG00000038175.10
Mynn	uniq_pcRNA	12	0		ENSMUSG00000037730.13
Myt1	uniq_pcRNA	8	0		ENSMUSG00000010505.16
Mzt1	uniq_pcRNA	11	0		ENSMUSG00000033186.9
Naaladl2	uniq_pcRNA	21	0		ENSMUSG00000102758.3
Nans	uniq_pcRNA	23	0		ENSMUSG00000028334.10
Napg	uniq_pcRNA	11	0		ENSMUSG00000024581.13
Narf	uniq_pcRNA	20	0		ENSMUSG00000000056.7
Ncdn	uniq_pcRNA	9	0		ENSMUSG00000028833.13
Nckipsd	uniq_pcRNA	11	0		ENSMUSG00000032598.8
Ncoa4	uniq_pcRNA	16	0		ENSMUSG00000056234.15
Ndc80	uniq_pcRNA	8	0		ENSMUSG00000024056.10
Ndfip2	uniq_pcRNA	32	0		ENSMUSG00000053253.16
Ndufs3	uniq_pcRNA	9	0		ENSMUSG00000005510.9
Nelfcd	uniq_pcRNA	12	0		ENSMUSG00000016253.12
Nemp1	uniq_pcRNA	9	0		ENSMUSG00000040195.11
Neurl4	uniq_pcRNA	11	0		ENSMUSG00000047284.14
Nfe2l3	uniq_pcRNA	12	0		ENSMUSG00000029832.16
Nfkbia	uniq_pcRNA	11	0		ENSMUSG00000021025.8
Nfyb	uniq_pcRNA	12	0		ENSMUSG00000020248.18
Ngly1	uniq_pcRNA	9	0		ENSMUSG00000021785.8
Nipa1	uniq_pcRNA	11	0		ENSMUSG00000047037.5
Nipsnap1	uniq_pcRNA	10	0		ENSMUSG00000034285.15
Nit2	uniq_pcRNA	8	0		ENSMUSG00000022751.9
Nkapd1	uniq_pcRNA	8	0		ENSMUSG00000059820.14
Nkiras1	uniq_pcRNA	7	0		ENSMUSG00000021772.15
Nmbr	uniq_pcRNA	9	0		ENSMUSG00000019865.9
Nnt	uniq_pcRNA	24	0		ENSMUSG00000025453.18
Nnt	uniq_pcRNA	24	0		ENSMUSG00000116207.1
Noa1	uniq_pcRNA	9	0		ENSMUSG00000036285.10
Noc4l	uniq_pcRNA	9	0		ENSMUSG00000033294.11
Nol7	uniq_pcRNA	9	0		ENSMUSG00000063200.4
Nol8	uniq_pcRNA	12	0		ENSMUSG00000021392.8
Nos2	uniq_pcRNA	7	0		ENSMUSG00000020826.9
Nox4	uniq_pcRNA	10	0		ENSMUSG00000030562.17
Npffr1	uniq_pcRNA	8	0		ENSMUSG00000020090.7
Npm2	uniq_pcRNA	7	0		ENSMUSG00000047911.6
Nppc	uniq_pcRNA	7	0		ENSMUSG00000026241.5
Npr1	uniq_pcRNA	9	0		ENSMUSG00000027931.12
Npr2	uniq_pcRNA	7	0		ENSMUSG00000028469.15
Nr0b1	uniq_pcRNA	15	0		ENSMUSG00000025056.4
Nr1h4	uniq_pcRNA	14	0		ENSMUSG00000047638.15
Nr2c1	uniq_pcRNA	12	0		ENSMUSG00000005897.14
Nr2c2ap	uniq_pcRNA	10	0		ENSMUSG00000071078.6
Nrsn1	uniq_pcRNA	7	0		ENSMUSG00000048978.14
Nsun4	uniq_pcRNA	8	0		ENSMUSG00000028706.14
Ntng1	uniq_pcRNA	10	0		ENSMUSG00000059857.15
Nucb1	uniq_pcRNA	12	0		ENSMUSG00000030824.17
Nudc	uniq_pcRNA	8	0		ENSMUSG00000028851.6
Nudt1	uniq_pcRNA	11	0		ENSMUSG00000036639.12
Nup62cl	uniq_pcRNA	33	0		ENSMUSG00000072944.11
Nyx	uniq_pcRNA	9	0		ENSMUSG00000051228.5
Oacyl	uniq_pcRNA	10	0		ENSMUSG00000046610.15
Oas3	uniq_pcRNA	7	0		ENSMUSG00000032661.9
Oca2	uniq_pcRNA	7	0		ENSMUSG00000030450.11
Olfml3	uniq_pcRNA	9	0		ENSMUSG00000027848.12
Olfr718-ps1	uniq_pcRNA	7	0		ENSMUSG00000090981.6
Olfr985	uniq_pcRNA	9	0		ENSMUSG00000049073.7
Oma1	uniq_pcRNA	20	0		ENSMUSG00000035069.3
Orc6	uniq_pcRNA	24	0		ENSMUSG00000031697.12
Oxtr	uniq_pcRNA	7	0		ENSMUSG00000049112.9
P2rx5	uniq_pcRNA	10	0		ENSMUSG00000005950.14
P3h1	uniq_pcRNA	9	0		ENSMUSG00000028641.16
P4ha3	uniq_pcRNA	8	0		ENSMUSG00000051048.17
Paip1	uniq_pcRNA	8	0		ENSMUSG00000025451.15
Pam16	uniq_pcRNA	9	0		ENSMUSG00000014301.13
Papln	uniq_pcRNA	16	0		ENSMUSG00000021223.13
Papolg	uniq_pcRNA	21	0		ENSMUSG00000020273.13
Pard6b	uniq_pcRNA	14	0		ENSMUSG00000044641.7
Parl	uniq_pcRNA	8	0		ENSMUSG00000033918.16
Parp6	uniq_pcRNA	8	0		ENSMUSG00000025237.16
Parp8	uniq_pcRNA	8	0		ENSMUSG00000021725.9
Parp9	uniq_pcRNA	8	0		ENSMUSG00000022906.15
Pask	uniq_pcRNA	27	0		ENSMUSG00000026274.11
Pate2	uniq_pcRNA	10	0		ENSMUSG00000074452.13
Pcdh7	uniq_pcRNA	8	0		ENSMUSG00000029108.14
Pcdhga9	uniq_pcRNA	7	0		ENSMUSG00000102440.1
Pcgf1	uniq_pcRNA	7	0		ENSMUSG00000069678.10
Pcgf2	uniq_pcRNA	13	0		ENSMUSG00000018537.16
Pcna	uniq_pcRNA	20	0		ENSMUSG00000027342.14
Pdcd2	uniq_pcRNA	11	0		ENSMUSG00000014771.13
Pdcd7	uniq_pcRNA	10	0		ENSMUSG00000041837.4
Pde3b	uniq_pcRNA	31	0		ENSMUSG00000030671.9
Pdgfra	uniq_pcRNA	7	0		ENSMUSG00000029231.15
Pdgfrl	uniq_pcRNA	8	0		ENSMUSG00000031595.9
Pex13	uniq_pcRNA	9	0		ENSMUSG00000020283.5
Pex6	uniq_pcRNA	13	0		ENSMUSG00000002763.16
Pgls	uniq_pcRNA	9	0		ENSMUSG00000031807.10
Pgm2	uniq_pcRNA	10	0		ENSMUSG00000029171.12
Pgm2l1	uniq_pcRNA	8	0		ENSMUSG00000030729.17
Phax	uniq_pcRNA	10	0		ENSMUSG00000008301.11
Phb2	uniq_pcRNA	10	0		ENSMUSG00000004264.17
Phf10	uniq_pcRNA	27	0		ENSMUSG00000023883.13
Phf20l1	uniq_pcRNA	39	0		ENSMUSG00000072501.5
Phkg2	uniq_pcRNA	8	0		ENSMUSG00000030815.11
Phldb2	uniq_pcRNA	9	0		ENSMUSG00000033149.17
Pigo	uniq_pcRNA	8	0		ENSMUSG00000028454.16
Pigq	uniq_pcRNA	10	0		ENSMUSG00000025728.16
Pigv	uniq_pcRNA	9	0		ENSMUSG00000043257.15
Pink1	uniq_pcRNA	7	0		ENSMUSG00000028756.12
Pitx2	uniq_pcRNA	9	0		ENSMUSG00000028023.16
Pkd2l1	uniq_pcRNA	7	0		ENSMUSG00000037578.4
Pkmyt1	uniq_pcRNA	9	0		ENSMUSG00000023908.8
Pla1a	uniq_pcRNA	12	0		ENSMUSG00000002847.7
Pla2g4a	uniq_pcRNA	9	0		ENSMUSG00000056220.14
Pla2g4c	uniq_pcRNA	12	0		ENSMUSG00000033847.15
Plat	uniq_pcRNA	8	0		ENSMUSG00000031538.6
Plaur	uniq_pcRNA	11	0		ENSMUSG00000046223.10
Plcxd1	uniq_pcRNA	8	0		ENSMUSG00000064247.14
Plcxd3	uniq_pcRNA	23	0		ENSMUSG00000049148.8
Plcz1	uniq_pcRNA	7	0		ENSMUSG00000030230.15
Pld5	uniq_pcRNA	9	0		ENSMUSG00000055214.15
Plekhh2	uniq_pcRNA	17	0		ENSMUSG00000040852.6
Plekhn1	uniq_pcRNA	8	0		ENSMUSG00000078485.3
Plin5	uniq_pcRNA	8	0		ENSMUSG00000011305.11
Pllp	uniq_pcRNA	10	0		ENSMUSG00000031775.5
Plod2	uniq_pcRNA	8	0		ENSMUSG00000032374.14
Plpp5	uniq_pcRNA	15	0		ENSMUSG00000031570.17
Plscr1	uniq_pcRNA	22	0		ENSMUSG00000032369.13
Plxna3	uniq_pcRNA	13	0		ENSMUSG00000031398.13
Pmvk	uniq_pcRNA	10	0		ENSMUSG00000027952.16
Pnn	uniq_pcRNA	10	0		ENSMUSG00000020994.5
Pnpt1	uniq_pcRNA	22	0		ENSMUSG00000020464.15
Podnl1	uniq_pcRNA	7	0		ENSMUSG00000012889.8
Pogk	uniq_pcRNA	8	0		ENSMUSG00000040596.15
Pole2	uniq_pcRNA	9	0		ENSMUSG00000020974.6
Polr2d	uniq_pcRNA	8	0		ENSMUSG00000024258.4
Polr2j	uniq_pcRNA	11	0		ENSMUSG00000039771.13
Pomk	uniq_pcRNA	12	0		ENSMUSG00000037251.5
Porcn	uniq_pcRNA	8	0		ENSMUSG00000031169.13
Pot1a	uniq_pcRNA	25	0		ENSMUSG00000029676.15
Pot1b	uniq_pcRNA	9	0		ENSMUSG00000024174.9
Ppfia3	uniq_pcRNA	9	0		ENSMUSG00000003863.18
Ppig	uniq_pcRNA	22	0		ENSMUSG00000042133.16
Ppp1r18	uniq_pcRNA	7	0		ENSMUSG00000034595.17
Ppp1r21	uniq_pcRNA	27	0		ENSMUSG00000034709.8
Ppp3cb	uniq_pcRNA	21	0		ENSMUSG00000021816.11
Ppwd1	uniq_pcRNA	11	0		ENSMUSG00000021713.9
Prelid1	uniq_pcRNA	13	0		ENSMUSG00000021486.7
Prkaa1	uniq_pcRNA	26	0		ENSMUSG00000050697.9
Prkar1a	uniq_pcRNA	11	0		ENSMUSG00000020612.16
Prmt9	uniq_pcRNA	12	0		ENSMUSG00000037134.17
Prom2	uniq_pcRNA	8	0		ENSMUSG00000027376.15
Prpf38a	uniq_pcRNA	22	0		ENSMUSG00000063800.5
Prps1l3	uniq_pcRNA	11	0		ENSMUSG00000079104.4
Prr16	uniq_pcRNA	9	0		ENSMUSG00000073565.5
Prrt4	uniq_pcRNA	8	0		ENSMUSG00000079654.3
Prss12	uniq_pcRNA	8	0		ENSMUSG00000027978.9
Prss50	uniq_pcRNA	7	0		ENSMUSG00000048752.7
Psma6	uniq_pcRNA	14	0		ENSMUSG00000021024.14
Psmd13	uniq_pcRNA	29	0		ENSMUSG00000025487.15
Psmd2	uniq_pcRNA	8	0		ENSMUSG00000006998.16
Psmd4	uniq_pcRNA	9	0		ENSMUSG00000005625.15
Psmg1	uniq_pcRNA	12	0		ENSMUSG00000022913.16
Ptchd1	uniq_pcRNA	10	0		ENSMUSG00000041552.7
Ptgr1	uniq_pcRNA	16	0		ENSMUSG00000028378.6
Ptgr2	uniq_pcRNA	10	0		ENSMUSG00000072946.12
Ptn	uniq_pcRNA	7	0		ENSMUSG00000029838.11
Ptov1	uniq_pcRNA	10	0		ENSMUSG00000038502.17
Ptprh	uniq_pcRNA	7	0		ENSMUSG00000035429.13
Ptprn	uniq_pcRNA	7	0		ENSMUSG00000026204.15
Ptrh2	uniq_pcRNA	7	0		ENSMUSG00000072582.9
Purb	uniq_pcRNA	9	0		ENSMUSG00000094483.2
Pus3	uniq_pcRNA	9	0		ENSMUSG00000032103.10
Pwwp3b	uniq_pcRNA	15	0		ENSMUSG00000042515.13
Qrfpr	uniq_pcRNA	9	0		ENSMUSG00000058400.13
Rab12	uniq_pcRNA	24	0		ENSMUSG00000023460.13
Rab18	uniq_pcRNA	18	0		ENSMUSG00000073639.6
Rab3gap1	uniq_pcRNA	36	0		ENSMUSG00000036104.12
Rab4b	uniq_pcRNA	10	0		ENSMUSG00000053291.15
Rab5c	uniq_pcRNA	10	0		ENSMUSG00000019173.11
Rabepk	uniq_pcRNA	13	0		ENSMUSG00000070953.13
Rad51ap1	uniq_pcRNA	11	0		ENSMUSG00000030346.16
Raet1e	uniq_pcRNA	18	0		ENSMUSG00000053219.15
Ralb	uniq_pcRNA	12	0		ENSMUSG00000004451.14
Ramac	uniq_pcRNA	13	0		ENSMUSG00000038646.13
Rap2c	uniq_pcRNA	10	0		ENSMUSG00000050029.7
Rasa1	uniq_pcRNA	57	0		ENSMUSG00000021549.14
Rb1cc1	uniq_pcRNA	43	0		ENSMUSG00000025907.14
Rbis	uniq_pcRNA	20	0		ENSMUSG00000078784.8
Rbm4b	uniq_pcRNA	13	0		ENSMUSG00000033760.17
Rbmx2	uniq_pcRNA	8	0		ENSMUSG00000031107.6
Rbmxl1	uniq_pcRNA	8	0		ENSMUSG00000037070.10
Rbmxl2	uniq_pcRNA	29	0		ENSMUSG00000073894.1
Rchy1	uniq_pcRNA	12	0		ENSMUSG00000029397.15
Rcor3	uniq_pcRNA	9	0		ENSMUSG00000037395.15
Rdm1	uniq_pcRNA	11	0		ENSMUSG00000010362.9
Rel	uniq_pcRNA	9	0		ENSMUSG00000020275.9
Reps2	uniq_pcRNA	9	0		ENSMUSG00000040855.15
Rexo5	uniq_pcRNA	10	0		ENSMUSG00000030924.16
Rfc3	uniq_pcRNA	10	0		ENSMUSG00000033970.15
Rfk	uniq_pcRNA	8	0		ENSMUSG00000024712.9
Rfx5	uniq_pcRNA	11	0		ENSMUSG00000005774.12
Rfx8	uniq_pcRNA	7	0		ENSMUSG00000057173.8
Rhbdl2	uniq_pcRNA	9	0		ENSMUSG00000043333.12
Rhob	uniq_pcRNA	12	0		ENSMUSG00000054364.5
Rhog	uniq_pcRNA	11	0		ENSMUSG00000073982.11
Rhpn1	uniq_pcRNA	9	0		ENSMUSG00000022580.13
Ribc1	uniq_pcRNA	8	0		ENSMUSG00000025257.5
Riox2	uniq_pcRNA	8	0		ENSMUSG00000022724.15
Ripk2	uniq_pcRNA	8	0		ENSMUSG00000041135.15
Rit1	uniq_pcRNA	7	0		ENSMUSG00000028057.14
Rit2	uniq_pcRNA	8	0		ENSMUSG00000057455.12
Rmdn3	uniq_pcRNA	16	0		ENSMUSG00000070730.11
Rnaseh2c	uniq_pcRNA	8	0		ENSMUSG00000024925.11
Rnf168	uniq_pcRNA	23	0		ENSMUSG00000014074.17
Rnf187	uniq_pcRNA	8	0		ENSMUSG00000020496.10
Rnf19a	uniq_pcRNA	8	0		ENSMUSG00000022280.9
Rnf32	uniq_pcRNA	9	0		ENSMUSG00000029130.12
Rnf34	uniq_pcRNA	8	0		ENSMUSG00000029474.7
Rnf6	uniq_pcRNA	7	0		ENSMUSG00000029634.15
Rnf7	uniq_pcRNA	19	0		ENSMUSG00000051234.6
Rnh1	uniq_pcRNA	14	0		ENSMUSG00000038650.15
Robo4	uniq_pcRNA	7	0		ENSMUSG00000032125.21
Rpia	uniq_pcRNA	11	0		ENSMUSG00000053604.5
Rpl15	uniq_pcRNA	17	0		ENSMUSG00000012405.16
Rpl23a	uniq_pcRNA	22	0		ENSMUSG00000058546.8
Rpl27	uniq_pcRNA	15	0		ENSMUSG00000063316.13
Rpl28	uniq_pcRNA	8	0		ENSMUSG00000030432.12
Rpl37a	uniq_pcRNA	13	0		ENSMUSG00000046330.10
Rpl3l	uniq_pcRNA	7	0		ENSMUSG00000002500.15
Rpp25	uniq_pcRNA	8	0		ENSMUSG00000062309.8
Rps16	uniq_pcRNA	9	0		ENSMUSG00000037563.15
Rps27a	uniq_pcRNA	14	0		ENSMUSG00000020460.15
Rps6	uniq_pcRNA	8	0		ENSMUSG00000028495.14
Rps6kb2	uniq_pcRNA	9	0		ENSMUSG00000024830.17
Rragb	uniq_pcRNA	28	0		ENSMUSG00000041658.12
Rrm2b	uniq_pcRNA	18	0		ENSMUSG00000022292.16
Rrp1	uniq_pcRNA	10	0		ENSMUSG00000061032.9
Rsph1	uniq_pcRNA	8	0		ENSMUSG00000024033.10
Rsph10b	uniq_pcRNA	14	0		ENSMUSG00000075569.10
Rsph4a	uniq_pcRNA	14	0		ENSMUSG00000039552.14
Rsph9	uniq_pcRNA	7	0		ENSMUSG00000023966.8
Rtca	uniq_pcRNA	12	0		ENSMUSG00000000339.14
Rufy4	uniq_pcRNA	8	0		ENSMUSG00000061815.11
Rundc1	uniq_pcRNA	10	0		ENSMUSG00000035007.5
Rundc3b	uniq_pcRNA	8	0		ENSMUSG00000040570.14
S100a10	uniq_pcRNA	11	0		ENSMUSG00000041959.14
Sacm1l	uniq_pcRNA	18	0		ENSMUSG00000025240.10
Sag	uniq_pcRNA	8	0		ENSMUSG00000056055.13
Sav1	uniq_pcRNA	9	0		ENSMUSG00000021067.8
Saxo1	uniq_pcRNA	8	0		ENSMUSG00000028492.13
Sbds	uniq_pcRNA	21	0		ENSMUSG00000025337.10
Scamp3	uniq_pcRNA	8	0		ENSMUSG00000028049.15
Scimp	uniq_pcRNA	8	0		ENSMUSG00000057135.12
Sclt1	uniq_pcRNA	46	0		ENSMUSG00000059834.12
Scrt2	uniq_pcRNA	11	0		ENSMUSG00000060257.2
Sdhaf3	uniq_pcRNA	14	0		ENSMUSG00000042505.6
Sec14l4	uniq_pcRNA	8	0		ENSMUSG00000019368.13
Sel1l2	uniq_pcRNA	10	0		ENSMUSG00000074764.11
Selenok	uniq_pcRNA	8	0		ENSMUSG00000042682.9
Selp	uniq_pcRNA	13	0		ENSMUSG00000026580.16
Sema3d	uniq_pcRNA	7	0		ENSMUSG00000040254.11
Serp2	uniq_pcRNA	9	0		ENSMUSG00000052584.10
Sf3a2	uniq_pcRNA	10	0		ENSMUSG00000020211.15
Sf3a3	uniq_pcRNA	9	0		ENSMUSG00000028902.4
Sf3b6	uniq_pcRNA	8	0		ENSMUSG00000037361.8
Sfrp4	uniq_pcRNA	9	0		ENSMUSG00000021319.7
Sgcg	uniq_pcRNA	7	0		ENSMUSG00000035296.14
Sh2d4a	uniq_pcRNA	10	0		ENSMUSG00000053886.4
Sh3bgrl	uniq_pcRNA	10	0		ENSMUSG00000031246.14
Shh	uniq_pcRNA	7	0		ENSMUSG00000002633.4
Shisa5	uniq_pcRNA	7	0		ENSMUSG00000025647.16
Shpk	uniq_pcRNA	9	0		ENSMUSG00000005951.13
Siah1b	uniq_pcRNA	12	0		ENSMUSG00000040749.11
Sigmar1	uniq_pcRNA	7	0		ENSMUSG00000036078.16
Sirt2	uniq_pcRNA	11	0		ENSMUSG00000015149.14
Six4	uniq_pcRNA	10	0		ENSMUSG00000034460.9
Ska1	uniq_pcRNA	10	0		ENSMUSG00000036223.16
Ska2	uniq_pcRNA	16	0		ENSMUSG00000020492.11
Slc11a1	uniq_pcRNA	7	0		ENSMUSG00000026177.11
Slc16a12	uniq_pcRNA	20	0		ENSMUSG00000009378.4
Slc16a7	uniq_pcRNA	7	0		ENSMUSG00000020102.15
Slc25a11	uniq_pcRNA	7	0		ENSMUSG00000014606.14
Slc25a20	uniq_pcRNA	8	0		ENSMUSG00000032602.6
Slc25a40	uniq_pcRNA	9	0		ENSMUSG00000054099.11
Slc26a11	uniq_pcRNA	16	0		ENSMUSG00000039908.14
Slc27a3	uniq_pcRNA	7	0		ENSMUSG00000027932.14
Slc30a10	uniq_pcRNA	7	0		ENSMUSG00000026614.7
Slc36a2	uniq_pcRNA	7	0		ENSMUSG00000020264.5
Slc39a10	uniq_pcRNA	10	0		ENSMUSG00000025986.6
Slc39a8	uniq_pcRNA	9	0		ENSMUSG00000053897.15
Slc43a3	uniq_pcRNA	7	0		ENSMUSG00000027074.14
Slc4a1	uniq_pcRNA	8	0		ENSMUSG00000006574.15
Slc51a	uniq_pcRNA	8	0		ENSMUSG00000035699.8
Slc5a4a	uniq_pcRNA	7	0		ENSMUSG00000020229.4
Slc5a9	uniq_pcRNA	7	0		ENSMUSG00000028544.14
Slc6a15	uniq_pcRNA	12	0		ENSMUSG00000019894.14
Slc6a2	uniq_pcRNA	14	0		ENSMUSG00000055368.14
Slc7a6os	uniq_pcRNA	9	0		ENSMUSG00000033106.6
Slc7a8	uniq_pcRNA	19	0		ENSMUSG00000022180.7
Slc9a7	uniq_pcRNA	24	0		ENSMUSG00000037341.14
Slc9b1	uniq_pcRNA	13	0		ENSMUSG00000050150.16
Slco1c1	uniq_pcRNA	7	0		ENSMUSG00000030235.17
Slfn3	uniq_pcRNA	7	0		ENSMUSG00000018986.10
Smarcd2	uniq_pcRNA	8	0		ENSMUSG00000078619.10
Smim10l1	uniq_pcRNA	10	0		ENSMUSG00000072704.6
Smim13	uniq_pcRNA	15	0		ENSMUSG00000091264.3
Smim19	uniq_pcRNA	10	0		ENSMUSG00000031534.15
Snap23	uniq_pcRNA	20	0		ENSMUSG00000027287.14
Snip1	uniq_pcRNA	9	0		ENSMUSG00000050213.6
Snrnp35	uniq_pcRNA	8	0		ENSMUSG00000029402.8
Snrpb2	uniq_pcRNA	8	0		ENSMUSG00000008333.12
Snrpc	uniq_pcRNA	9	0		ENSMUSG00000024217.10
Snrpe	uniq_pcRNA	12	0		ENSMUSG00000090553.8
Snx11	uniq_pcRNA	10	0		ENSMUSG00000020876.14
Snx14	uniq_pcRNA	9	0		ENSMUSG00000032422.18
Snx7	uniq_pcRNA	9	0		ENSMUSG00000028007.13
Socs4	uniq_pcRNA	9	0		ENSMUSG00000048379.9
Sod2	uniq_pcRNA	12	0		ENSMUSG00000006818.5
Soga3	uniq_pcRNA	16	0		ENSMUSG00000038916.7
Sohlh2	uniq_pcRNA	8	0		ENSMUSG00000027794.4
Sp4	uniq_pcRNA	17	0		ENSMUSG00000025323.10
Spaar	uniq_pcRNA	8	0		ENSMUSG00000028475.9
Spag6	uniq_pcRNA	9	0		ENSMUSG00000037708.16
Spast	uniq_pcRNA	29	0		ENSMUSG00000024068.8
Spata17	uniq_pcRNA	11	0		ENSMUSG00000026611.17
Spata6	uniq_pcRNA	9	0		ENSMUSG00000034401.16
Spats1	uniq_pcRNA	8	0		ENSMUSG00000023935.10
Sphk2	uniq_pcRNA	14	0		ENSMUSG00000057342.15
Spink13	uniq_pcRNA	8	0		ENSMUSG00000073551.5
Spint1	uniq_pcRNA	8	0		ENSMUSG00000027315.13
Spp1	uniq_pcRNA	8	0		ENSMUSG00000029304.14
Spry2	uniq_pcRNA	8	0		ENSMUSG00000022114.5
Spryd7	uniq_pcRNA	12	0		ENSMUSG00000021930.14
Srek1ip1	uniq_pcRNA	9	0		ENSMUSG00000021716.14
Srpx	uniq_pcRNA	9	0		ENSMUSG00000090084.7
Srsf9	uniq_pcRNA	7	0		ENSMUSG00000029538.14
Srxn1	uniq_pcRNA	8	0		ENSMUSG00000032802.8
Ssb	uniq_pcRNA	11	0		ENSMUSG00000068882.13
Ssr2	uniq_pcRNA	13	0		ENSMUSG00000041355.13
St6gal2	uniq_pcRNA	7	0		ENSMUSG00000024172.10
St6galnac2	uniq_pcRNA	9	0		ENSMUSG00000057286.6
St6galnac2	uniq_pcRNA	9	0		ENSMUSG00000110170.1
Stard4	uniq_pcRNA	8	0		ENSMUSG00000024378.9
Stip1	uniq_pcRNA	10	0		ENSMUSG00000024966.9
Stk33	uniq_pcRNA	8	0		ENSMUSG00000031027.15
Stk36	uniq_pcRNA	7	0		ENSMUSG00000033276.18
Stmn1	uniq_pcRNA	11	0		ENSMUSG00000028832.11
Strc	uniq_pcRNA	9	0		ENSMUSG00000033498.14
Stx5a	uniq_pcRNA	11	0		ENSMUSG00000010110.17
Suclg1	uniq_pcRNA	20	0		ENSMUSG00000052738.14
Sun3	uniq_pcRNA	7	0		ENSMUSG00000040985.13
Supt7l	uniq_pcRNA	9	0		ENSMUSG00000053134.13
Sycp2l	uniq_pcRNA	8	0		ENSMUSG00000038651.15
Syde1	uniq_pcRNA	8	0		ENSMUSG00000032714.6
Syde2	uniq_pcRNA	11	0		ENSMUSG00000036863.12
Syngr2	uniq_pcRNA	8	0		ENSMUSG00000048277.15
Synm	uniq_pcRNA	8	0		ENSMUSG00000030554.16
Tada3	uniq_pcRNA	8	0		ENSMUSG00000048930.12
Taf12	uniq_pcRNA	10	0		ENSMUSG00000028899.11
Tagln	uniq_pcRNA	7	0		ENSMUSG00000032085.5
Tagln2	uniq_pcRNA	8	0		ENSMUSG00000026547.15
Tbc1d21	uniq_pcRNA	9	0		ENSMUSG00000036244.5
Tcea1	uniq_pcRNA	9	0		ENSMUSG00000033813.15
Tcf15	uniq_pcRNA	8	0		ENSMUSG00000068079.5
Tchp	uniq_pcRNA	9	0		ENSMUSG00000002486.15
Tcp11	uniq_pcRNA	8	0		ENSMUSG00000062859.15
Tcp11l1	uniq_pcRNA	15	0		ENSMUSG00000027175.10
Tdg	uniq_pcRNA	13	0		ENSMUSG00000034674.18
Tek	uniq_pcRNA	14	0		ENSMUSG00000006386.15
Tes	uniq_pcRNA	21	0		ENSMUSG00000029552.19
Tex29	uniq_pcRNA	7	0		ENSMUSG00000031512.15
Tex33	uniq_pcRNA	8	0		ENSMUSG00000062154.14
Tfam	uniq_pcRNA	9	0		ENSMUSG00000003923.14
Tfap2d	uniq_pcRNA	11	0		ENSMUSG00000042596.7
Tfcp2	uniq_pcRNA	8	0		ENSMUSG00000009733.9
Thap1	uniq_pcRNA	9	0		ENSMUSG00000037214.12
Thap12	uniq_pcRNA	9	0		ENSMUSG00000030753.15
Themis	uniq_pcRNA	15	0		ENSMUSG00000049109.15
Thumpd3	uniq_pcRNA	39	0		ENSMUSG00000030264.14
Tia1	uniq_pcRNA	9	0		ENSMUSG00000071337.11
Timeless	uniq_pcRNA	12	0		ENSMUSG00000039994.15
Timm9	uniq_pcRNA	13	0		ENSMUSG00000021079.16
Tipin	uniq_pcRNA	19	0		ENSMUSG00000032397.7
Tll1	uniq_pcRNA	25	0		ENSMUSG00000053626.5
Tlr5	uniq_pcRNA	7	0		ENSMUSG00000079164.8
Tmbim7	uniq_pcRNA	8	0		ENSMUSG00000014529.9
Tmc1	uniq_pcRNA	8	0		ENSMUSG00000024749.9
Tmed7	uniq_pcRNA	17	0		ENSMUSG00000033184.14
Tmem128	uniq_pcRNA	8	0		ENSMUSG00000067365.10
Tmem144	uniq_pcRNA	19	0		ENSMUSG00000027956.11
Tmem145	uniq_pcRNA	9	0		ENSMUSG00000043843.17
Tmem161b	uniq_pcRNA	36	0		ENSMUSG00000035762.11
Tmem179	uniq_pcRNA	11	0		ENSMUSG00000054013.6
Tmem19	uniq_pcRNA	9	0		ENSMUSG00000069520.6
Tmem199	uniq_pcRNA	14	0		ENSMUSG00000051232.13
Tmem204	uniq_pcRNA	14	0		ENSMUSG00000024168.8
Tmem211	uniq_pcRNA	8	0		ENSMUSG00000066964.2
Tmem212	uniq_pcRNA	8	0		ENSMUSG00000043164.3
Tmem230	uniq_pcRNA	11	0		ENSMUSG00000027341.10
Tmem251	uniq_pcRNA	9	0		ENSMUSG00000046675.7
Tmem255a	uniq_pcRNA	9	0		ENSMUSG00000036502.14
Tmem30a	uniq_pcRNA	9	0		ENSMUSG00000032328.12
Tmem45b	uniq_pcRNA	9	0		ENSMUSG00000041737.8
Tmem47	uniq_pcRNA	22	0		ENSMUSG00000025666.16
Tmem59	uniq_pcRNA	26	0		ENSMUSG00000028618.11
Tmem68	uniq_pcRNA	8	0		ENSMUSG00000028232.13
Tmem8	uniq_pcRNA	8	0		ENSMUSG00000024180.14
Tmprss4	uniq_pcRNA	12	0		ENSMUSG00000032091.15
Tnfaip8l3	uniq_pcRNA	8	0		ENSMUSG00000074345.4
Tnfrsf10b	uniq_pcRNA	8	0		ENSMUSG00000022074.6
Tnfrsf1b	uniq_pcRNA	15	0		ENSMUSG00000028599.10
Tnip3	uniq_pcRNA	16	0		ENSMUSG00000044162.12
Tomm5	uniq_pcRNA	9	0		ENSMUSG00000078713.8
Tomm6	uniq_pcRNA	7	0		ENSMUSG00000033475.15
Top2b	uniq_pcRNA	18	0		ENSMUSG00000017485.11
Tpgs2	uniq_pcRNA	9	0		ENSMUSG00000024269.11
Tpi1	uniq_pcRNA	9	0		ENSMUSG00000023456.16
Tpm4	uniq_pcRNA	15	0		ENSMUSG00000031799.10
Tppp3	uniq_pcRNA	7	0		ENSMUSG00000014846.12
Traf6	uniq_pcRNA	12	0		ENSMUSG00000027164.8
Trap1a	uniq_pcRNA	9	0		ENSMUSG00000051257.3
Trappc13	uniq_pcRNA	8	0		ENSMUSG00000021711.17
Trdmt1	uniq_pcRNA	9	0		ENSMUSG00000026723.10
Trh	uniq_pcRNA	11	0		ENSMUSG00000005892.4
Trib3	uniq_pcRNA	11	0		ENSMUSG00000032715.9
Trim39	uniq_pcRNA	8	0		ENSMUSG00000045409.16
Trim55	uniq_pcRNA	8	0		ENSMUSG00000060913.6
Trim59	uniq_pcRNA	18	0		ENSMUSG00000034317.14
Triqk	uniq_pcRNA	7	0		ENSMUSG00000055963.12
Trmt12	uniq_pcRNA	7	0		ENSMUSG00000037085.8
Trnt1	uniq_pcRNA	8	0		ENSMUSG00000013736.16
Trpc3	uniq_pcRNA	7	0		ENSMUSG00000027716.13
Tsc22d4	uniq_pcRNA	7	0		ENSMUSG00000029723.16
Tsg101	uniq_pcRNA	38	0		ENSMUSG00000014402.15
Ttc34	uniq_pcRNA	11	0		ENSMUSG00000046637.3
Ttc39a	uniq_pcRNA	8	0		ENSMUSG00000028555.15
Ttk	uniq_pcRNA	25	0		ENSMUSG00000038379.15
Ttll1	uniq_pcRNA	10	0		ENSMUSG00000022442.16
Ttll9	uniq_pcRNA	9	0		ENSMUSG00000074673.15
Tubd1	uniq_pcRNA	9	0		ENSMUSG00000020513.15
Tubgcp4	uniq_pcRNA	13	0		ENSMUSG00000027263.12
Tulp1	uniq_pcRNA	7	0		ENSMUSG00000037446.14
Twf2	uniq_pcRNA	8	0		ENSMUSG00000023277.13
Twistnb	uniq_pcRNA	15	0		ENSMUSG00000020561.8
Tyw5	uniq_pcRNA	9	0		ENSMUSG00000048495.16
Uap1	uniq_pcRNA	10	0		ENSMUSG00000026670.15
Ubb	uniq_pcRNA	9	0		ENSMUSG00000019505.7
Ube2a	uniq_pcRNA	8	0		ENSMUSG00000016308.12
Ublcp1	uniq_pcRNA	10	0		ENSMUSG00000041231.15
Ubr7	uniq_pcRNA	24	0		ENSMUSG00000041712.7
Uchl5	uniq_pcRNA	9	0		ENSMUSG00000018189.12
Uevld	uniq_pcRNA	11	0		ENSMUSG00000043262.16
Ugp2	uniq_pcRNA	23	0		ENSMUSG00000001891.16
Ugt1a10	uniq_pcRNA	7	0		ENSMUSG00000090165.8
Uqcrc2	uniq_pcRNA	8	0		ENSMUSG00000030884.12
Usp1	uniq_pcRNA	9	0		ENSMUSG00000028560.11
Usp44	uniq_pcRNA	8	0		ENSMUSG00000020020.8
Vamp2	uniq_pcRNA	7	0		ENSMUSG00000020894.16
Vamp9	uniq_pcRNA	8	0		ENSMUSG00000105078.2
Vbp1	uniq_pcRNA	16	0		ENSMUSG00000031197.11
Vdac3	uniq_pcRNA	20	0		ENSMUSG00000008892.12
Vipas39	uniq_pcRNA	10	0		ENSMUSG00000021038.17
Vipr2	uniq_pcRNA	7	0		ENSMUSG00000011171.11
Vps33b	uniq_pcRNA	14	0		ENSMUSG00000030534.13
Vps39	uniq_pcRNA	19	0		ENSMUSG00000027291.15
Vstm2a	uniq_pcRNA	7	0		ENSMUSG00000048834.16
Vti1b	uniq_pcRNA	9	0		ENSMUSG00000021124.13
Washc1	uniq_pcRNA	8	0		ENSMUSG00000024101.15
Wdr19	uniq_pcRNA	8	0		ENSMUSG00000037890.13
Wdr34	uniq_pcRNA	14	0		ENSMUSG00000039715.8
Wdr63	uniq_pcRNA	7	0		ENSMUSG00000043020.13
Wdr75	uniq_pcRNA	14	0		ENSMUSG00000025995.16
Wdr76	uniq_pcRNA	16	0		ENSMUSG00000027242.14
Wdr78	uniq_pcRNA	9	0		ENSMUSG00000035126.19
Wdr92	uniq_pcRNA	13	0		ENSMUSG00000078970.5
Wdsub1	uniq_pcRNA	10	0		ENSMUSG00000026988.15
Wfikkn1	uniq_pcRNA	9	0		ENSMUSG00000071192.6
Wipf2	uniq_pcRNA	29	0		ENSMUSG00000038013.14
Wnk3	uniq_pcRNA	60	0		ENSMUSG00000041245.13
Wnt11	uniq_pcRNA	9	0		ENSMUSG00000015957.12
Wnt2	uniq_pcRNA	9	0		ENSMUSG00000010797.6
Xrcc3	uniq_pcRNA	11	0		ENSMUSG00000021287.12
Yif1b	uniq_pcRNA	19	0		ENSMUSG00000030588.12
Yipf1	uniq_pcRNA	10	0		ENSMUSG00000057375.13
Yipf6	uniq_pcRNA	8	0		ENSMUSG00000047694.12
Ykt6	uniq_pcRNA	8	0		ENSMUSG00000002741.9
Yrdc	uniq_pcRNA	13	0		ENSMUSG00000028889.17
Ythdc1	uniq_pcRNA	62	0		ENSMUSG00000035851.14
Zap70	uniq_pcRNA	8	0		ENSMUSG00000026117.10
Zbtb37	uniq_pcRNA	11	0		ENSMUSG00000043467.19
Zbtb5	uniq_pcRNA	9	0		ENSMUSG00000049657.9
Zbtb9	uniq_pcRNA	8	0		ENSMUSG00000079605.5
Zc2hc1a	uniq_pcRNA	18	0		ENSMUSG00000043542.12
Zc3h12a	uniq_pcRNA	8	0		ENSMUSG00000042677.7
Zdhhc19	uniq_pcRNA	15	0		ENSMUSG00000052363.8
Zdhhc2	uniq_pcRNA	16	0		ENSMUSG00000039470.15
Zfand4	uniq_pcRNA	8	0		ENSMUSG00000042213.17
Zfhx4	uniq_pcRNA	7	0		ENSMUSG00000025255.18
Zfp101	uniq_pcRNA	10	0		ENSMUSG00000055240.17
Zfp105	uniq_pcRNA	12	0		ENSMUSG00000057895.11
Zfp141	uniq_pcRNA	11	0		ENSMUSG00000092416.2
Zfp146	uniq_pcRNA	8	0		ENSMUSG00000037029.8
Zfp160	uniq_pcRNA	9	0		ENSMUSG00000067942.6
Zfp182	uniq_pcRNA	9	0		ENSMUSG00000054737.11
Zfp24	uniq_pcRNA	15	0		ENSMUSG00000051469.14
Zfp251	uniq_pcRNA	9	0		ENSMUSG00000022526.8
Zfp26	uniq_pcRNA	13	0		ENSMUSG00000063108.15
Zfp275	uniq_pcRNA	17	0		ENSMUSG00000031365.13
Zfp281	uniq_pcRNA	9	0		ENSMUSG00000041483.14
Zfp324	uniq_pcRNA	10	0		ENSMUSG00000004500.9
Zfp330	uniq_pcRNA	11	0		ENSMUSG00000031711.7
Zfp385a	uniq_pcRNA	10	0		ENSMUSG00000000552.10
Zfp40	uniq_pcRNA	9	0		ENSMUSG00000002617.14
Zfp408	uniq_pcRNA	14	0		ENSMUSG00000075040.9
Zfp420	uniq_pcRNA	10	0		ENSMUSG00000058402.14
Zfp467	uniq_pcRNA	7	0		ENSMUSG00000068551.12
Zfp503	uniq_pcRNA	7	0		ENSMUSG00000039081.10
Zfp512	uniq_pcRNA	8	0		ENSMUSG00000062761.7
Zfp59	uniq_pcRNA	10	0		ENSMUSG00000078779.4
Zfp617	uniq_pcRNA	11	0		ENSMUSG00000066880.15
Zfp68	uniq_pcRNA	9	0		ENSMUSG00000058291.14
Zfp740	uniq_pcRNA	10	0		ENSMUSG00000046897.17
Zfp775	uniq_pcRNA	8	0		ENSMUSG00000007216.6
Zfp788	uniq_pcRNA	8	0		ENSMUSG00000074165.10
Zfp790	uniq_pcRNA	9	0		ENSMUSG00000011427.16
Zfp809	uniq_pcRNA	10	0		ENSMUSG00000057982.8
Zfp810	uniq_pcRNA	9	0		ENSMUSG00000066829.7
Zfp868	uniq_pcRNA	9	0		ENSMUSG00000060427.15
Zfp941	uniq_pcRNA	14	0		ENSMUSG00000060314.13
Zfp945	uniq_pcRNA	8	0		ENSMUSG00000059142.16
Zfpl1	uniq_pcRNA	7	0		ENSMUSG00000024792.9
Zg16	uniq_pcRNA	7	0		ENSMUSG00000049350.6
Zic3	uniq_pcRNA	10	0		ENSMUSG00000067860.11
Zik1	uniq_pcRNA	10	0		ENSMUSG00000030393.8
Zmynd12	uniq_pcRNA	8	0		ENSMUSG00000070806.5
Zp2	uniq_pcRNA	7	0		ENSMUSG00000030911.7
Zpr1	uniq_pcRNA	11	0		ENSMUSG00000032078.17
Zscan12	uniq_pcRNA	7	0		ENSMUSG00000036721.14
Zscan21	uniq_pcRNA	11	0		ENSMUSG00000037017.15
1110019D14Rik	uniq_lncRNA	21	0		ENSMUSG00000097616.7
1110038B12Rik	uniq_lncRNA	22	0		ENSMUSG00000092203.7
1500015A07Rik	uniq_lncRNA	8	0		ENSMUSG00000098702.1
1700008J07Rik	uniq_lncRNA	8	0		ENSMUSG00000101225.1
1700010I02Rik	uniq_lncRNA	8	0		ENSMUSG00000100010.5
1700016K05Rik	uniq_lncRNA	7	0		ENSMUSG00000114563.1
1700020G17Rik	uniq_lncRNA	15	0		ENSMUSG00000101801.6
1700026F02Rik	uniq_lncRNA	9	0		ENSMUSG00000101854.2
1700028E10Rik	uniq_lncRNA	9	0		ENSMUSG00000097321.5
1700041M19Rik	uniq_lncRNA	8	0		ENSMUSG00000100857.2
1700045H11Rik	uniq_lncRNA	7	0		ENSMUSG00000078492.3
1700056N10Rik	uniq_lncRNA	8	0		ENSMUSG00000084792.1
1700093J21Rik	uniq_lncRNA	10	0		ENSMUSG00000117289.1
1700123O12Rik	uniq_lncRNA	7	0		ENSMUSG00000086080.7
2010001K21Rik	uniq_lncRNA	11	0		ENSMUSG00000051606.5
2310043P16Rik	uniq_lncRNA	7	0		ENSMUSG00000108732.1
2400006E01Rik	uniq_lncRNA	12	0		ENSMUSG00000106223.1
2500004C02Rik	uniq_lncRNA	8	0		ENSMUSG00000073236.4
2610027K06Rik	uniq_lncRNA	9	0		ENSMUSG00000087013.7
2700078F05Rik	uniq_lncRNA	9	0		ENSMUSG00000103722.1
2900009J06Rik	uniq_lncRNA	8	0		ENSMUSG00000102014.1
2900052N01Rik	uniq_lncRNA	12	0		ENSMUSG00000099696.6
4921539H07Rik	uniq_lncRNA	8	0		ENSMUSG00000104586.1
4930412B13Rik	uniq_lncRNA	7	0		ENSMUSG00000086221.1
4930447J18Rik	uniq_lncRNA	7	0		ENSMUSG00000115609.1
4930481A15Rik	uniq_lncRNA	7	0		ENSMUSG00000086938.9
4930500H12Rik	uniq_lncRNA	7	0		ENSMUSG00000116976.1
4930512B01Rik	uniq_lncRNA	8	0		ENSMUSG00000020992.5
4930513N10Rik	uniq_lncRNA	9	0		ENSMUSG00000074136.9
4930526L06Rik	uniq_lncRNA	8	0		ENSMUSG00000097091.1
4930539C22Rik	uniq_lncRNA	7	0		ENSMUSG00000105765.1
4930556N13Rik	uniq_lncRNA	7	0		ENSMUSG00000092399.1
4930558J18Rik	uniq_lncRNA	7	0		ENSMUSG00000097519.2
4930566F21Rik	uniq_lncRNA	7	0		ENSMUSG00000107142.1
4930594M22Rik	uniq_lncRNA	7	0		ENSMUSG00000075463.3
4930594M22Rik	uniq_lncRNA	7	0		ENSMUSG00000085423.1
4931429P17Rik	uniq_lncRNA	7	0		ENSMUSG00000047324.5
4932441J04Rik	uniq_lncRNA	8	0		ENSMUSG00000097216.3
4933405D12Rik	uniq_lncRNA	10	0		ENSMUSG00000097852.5
4933417E11Rik	uniq_lncRNA	14	0		ENSMUSG00000101848.1
4933427E13Rik	uniq_lncRNA	7	0		ENSMUSG00000033015.16
5033421B08Rik	uniq_lncRNA	21	0		ENSMUSG00000112276.1
5330439A09Rik	uniq_lncRNA	7	0		ENSMUSG00000089708.1
6330415G19Rik	uniq_lncRNA	7	0		ENSMUSG00000117322.1
6430710C18Rik	uniq_lncRNA	10	0		ENSMUSG00000085427.7
8030423F21Rik	uniq_lncRNA	7	0		ENSMUSG00000052295.4
8030453O22Rik	uniq_lncRNA	9	0		ENSMUSG00000085058.2
8430422H06Rik	uniq_lncRNA	19	0		ENSMUSG00000117633.1
9230020A06Rik	uniq_lncRNA	11	0		ENSMUSG00000072753.12
9430060I03Rik	uniq_lncRNA	9	0		ENSMUSG00000100632.1
9630002D21Rik	uniq_lncRNA	18	0		ENSMUSG00000114028.1
A330032B11Rik	uniq_lncRNA	9	0		ENSMUSG00000097591.1
A530017D24Rik	uniq_lncRNA	7	0		ENSMUSG00000072847.4
A730060N03Rik	uniq_lncRNA	11	0		ENSMUSG00000092375.1
A730065G17Rik	uniq_lncRNA	8	0		ENSMUSG00000111117.1
A730081D07Rik	uniq_lncRNA	7	0		ENSMUSG00000086693.1
A830021F12Rik	uniq_lncRNA	8	0		ENSMUSG00000117645.1
A830082K12Rik	uniq_lncRNA	7	0		ENSMUSG00000087143.9
A930038B10Rik	uniq_lncRNA	7	0		ENSMUSG00000097310.2
Adap2os	uniq_lncRNA	8	0		ENSMUSG00000086507.1
AI847159	uniq_lncRNA	8	0		ENSMUSG00000084826.7
Atad3aos	uniq_lncRNA	7	0		ENSMUSG00000054514.3
AW046200	uniq_lncRNA	8	0		ENSMUSG00000110419.1
B230312C02Rik	uniq_lncRNA	7	0		ENSMUSG00000084843.1
B230369F24Rik	uniq_lncRNA	7	0		ENSMUSG00000086350.1
B430212C06Rik	uniq_lncRNA	7	0		ENSMUSG00000046415.11
B930036N10Rik	uniq_lncRNA	7	0		ENSMUSG00000091993.2
B930092H01Rik	uniq_lncRNA	11	0		ENSMUSG00000111658.1
Bach2it1	uniq_lncRNA	8	0		ENSMUSG00000087049.1
BC006965	uniq_lncRNA	15	0		ENSMUSG00000041674.16
BC055402	uniq_lncRNA	8	0		ENSMUSG00000101429.1
C030015A19Rik	uniq_lncRNA	7	0		ENSMUSG00000108181.1
C130060C02Rik	uniq_lncRNA	7	0		ENSMUSG00000097557.2
C130073E24Rik	uniq_lncRNA	10	0		ENSMUSG00000110246.1
D630024D03Rik	uniq_lncRNA	7	0		ENSMUSG00000085772.7
D730045B01Rik	uniq_lncRNA	8	0		ENSMUSG00000054622.4
D930032P07Rik	uniq_lncRNA	7	0		ENSMUSG00000097735.7
E330023G01Rik	uniq_lncRNA	7	0		ENSMUSG00000102013.1
G930045G22Rik	uniq_lncRNA	7	0		ENSMUSG00000107993.3
Gm10030	uniq_lncRNA	7	0		ENSMUSG00000057802.8
Gm10390	uniq_lncRNA	11	0		ENSMUSG00000097368.2
Gm11149	uniq_lncRNA	11	0		ENSMUSG00000079564.3
Gm11528	uniq_lncRNA	8	0		ENSMUSG00000084856.1
Gm11725	uniq_lncRNA	15	0		ENSMUSG00000085434.1
Gm12023	uniq_lncRNA	9	0		ENSMUSG00000085806.1
Gm12160	uniq_lncRNA	20	0		ENSMUSG00000087089.1
Gm12524	uniq_lncRNA	8	0		ENSMUSG00000085318.1
Gm12766	uniq_lncRNA	17	0		ENSMUSG00000085124.1
Gm12796	uniq_lncRNA	9	0		ENSMUSG00000085721.1
Gm12963	uniq_lncRNA	9	0		ENSMUSG00000085517.7
Gm12973	uniq_lncRNA	9	0		ENSMUSG00000085804.1
Gm13053	uniq_lncRNA	9	0		ENSMUSG00000085574.1
Gm13054	uniq_lncRNA	16	0		ENSMUSG00000086806.1
Gm13219	uniq_lncRNA	9	0		ENSMUSG00000079604.9
Gm13380	uniq_lncRNA	9	0		ENSMUSG00000085206.1
Gm13402	uniq_lncRNA	14	0		ENSMUSG00000086994.1
Gm13490	uniq_lncRNA	7	0		ENSMUSG00000085014.1
Gm13562	uniq_lncRNA	16	0		ENSMUSG00000086779.1
Gm13563	uniq_lncRNA	9	0		ENSMUSG00000085767.1
Gm13807	uniq_lncRNA	8	0		ENSMUSG00000085852.1
[truncated: 181 more rows]

## Sheet: H3K27me3-RADIP "Special" RNAs
Table S2
Name	Group	Input_Normalized	H3K27me3_RADIP_Normalized	H3K27me3_RADIP_vs_Input	Ensembl gene IDs
Pde1c	up_pcRNA	6.24785	70.2615	11.2457	ENSMUSG00000004347.17
Fras1	up_pcRNA	6.24785	56.5147	9.04546	ENSMUSG00000034687.8
Pkhd1	up_pcRNA	6.24785	54.9873	8.80099	ENSMUSG00000043760.16
Ephb1	up_pcRNA	49.2018	168.017	3.41485	ENSMUSG00000032537.15
Vat1l	up_pcRNA	10.1528	61.8607	6.09299	ENSMUSG00000046844.6
Slc14a2	up_pcRNA	26.5534	97.7551	3.68146	ENSMUSG00000024552.16
Kcnq1	up_pcRNA	78.8791	214.603	2.72066	ENSMUSG00000009545.14
Slc4a8	up_pcRNA	7.80981	48.8776	6.25848	ENSMUSG00000023032.12
Mtus2	up_pcRNA	16.4006	71.7889	4.37721	ENSMUSG00000029651.16
Adcy2	up_pcRNA	9.37177	52.6961	5.62286	ENSMUSG00000021536.7
Gria1	up_pcRNA	43.7349	132.886	3.03844	ENSMUSG00000020524.16
Tshz2	up_pcRNA	60.9165	171.072	2.80829	ENSMUSG00000047907.11
Slc9a9	up_pcRNA	25.7724	91.6455	3.55596	ENSMUSG00000031129.9
Npas3	up_pcRNA	53.8877	150.451	2.79194	ENSMUSG00000021010.9
Osbpl5	up_pcRNA	9.37177	50.405	5.37838	ENSMUSG00000037606.18
Prmt8	up_pcRNA	7.80981	44.2953	5.67175	ENSMUSG00000030350.8
Abca4	up_pcRNA	7.02883	41.2405	5.86733	ENSMUSG00000028125.14
Hivep3	up_pcRNA	109.337	255.08	2.33296	ENSMUSG00000028634.17
Col26a1	up_pcRNA	7.02883	39.713	5.65002	ENSMUSG00000004415.15
Card11	up_pcRNA	5.46687	36.6582	6.70552	ENSMUSG00000036526.8
Elmo2	up_pcRNA	30.4583	91.6455	3.00889	ENSMUSG00000017670.16
Rfx4	up_pcRNA	11.7147	51.1687	4.3679	ENSMUSG00000020037.15
Kcnj6	up_pcRNA	13.2767	54.2236	4.08412	ENSMUSG00000043301.16
Slc24a4	up_pcRNA	14.0577	56.5147	4.02021	ENSMUSG00000041771.14
Bmp1	up_pcRNA	6.24785	37.4219	5.98956	ENSMUSG00000022098.10
Dync1i1	up_pcRNA	33.5822	96.9914	2.88818	ENSMUSG00000029757.16
Htr4	up_pcRNA	5.46687	34.367	6.28642	ENSMUSG00000026322.9
Dnah11	up_pcRNA	6.24785	36.6582	5.86733	ENSMUSG00000018581.15
Cacnb4	up_pcRNA	21.0865	69.4978	3.29584	ENSMUSG00000017412.15
Myo16	up_pcRNA	132.767	286.392	2.15711	ENSMUSG00000039057.11
Ccdc60	up_pcRNA	30.4583	87.0632	2.85844	ENSMUSG00000043913.14
Fbn2	up_pcRNA	13.2767	51.9324	3.91155	ENSMUSG00000024598.9
Sntg2	up_pcRNA	13.2767	51.9324	3.91155	ENSMUSG00000020672.14
Elf4	up_pcRNA	6.24785	35.8945	5.74509	ENSMUSG00000031103.12
Hoxc5	up_pcRNA	7.02883	35.8945	5.10675	ENSMUSG00000022485.3
Adcy5	up_pcRNA	30.4583	84.772	2.78322	ENSMUSG00000022840.9
Iffo2	up_pcRNA	52.3257	127.54	2.43742	ENSMUSG00000041025.15
Ttc39c	up_pcRNA	6.24785	34.367	5.50062	ENSMUSG00000024424.15
Macroh2a1	up_pcRNA	323.326	626.244	1.93688	ENSMUSG00000015937.15
Gja5	up_pcRNA	17.1816	58.0421	3.37816	ENSMUSG00000057123.14
Gpr39	up_pcRNA	7.80981	36.6582	4.69386	ENSMUSG00000026343.6
D430042O09Rik	up_pcRNA	101.528	217.658	2.14383	ENSMUSG00000032743.15
Fhad1	up_pcRNA	9.37177	41.2405	4.4005	ENSMUSG00000051435.11
Zfp800	up_pcRNA	10.1528	42.7679	4.21244	ENSMUSG00000039841.14
Limch1	up_pcRNA	33.5822	90.118	2.68351	ENSMUSG00000037736.20
Slco3a1	up_pcRNA	166.349	334.506	2.01087	ENSMUSG00000025790.14
Ablim1	up_pcRNA	47.6399	115.321	2.42067	ENSMUSG00000025085.16
6330411D24Rik	up_pcRNA	51.5448	122.958	2.38545	ENSMUSG00000110067.2
Spock1	up_pcRNA	75.7552	168.017	2.21789	ENSMUSG00000056222.15
Kcnh8	up_pcRNA	7.80981	35.8945	4.59607	ENSMUSG00000035580.10
Runx1	up_pcRNA	30.4583	81.7172	2.68292	ENSMUSG00000022952.17
Scn5a	up_pcRNA	21.0865	64.9155	3.07854	ENSMUSG00000032511.17
Daam2	up_pcRNA	8.59079	38.1856	4.44495	ENSMUSG00000040260.8
Lmntd1	up_pcRNA	28.1153	77.8986	2.77068	ENSMUSG00000054966.13
Chst11	up_pcRNA	83.565	181	2.16598	ENSMUSG00000034612.7
Slco2a1	up_pcRNA	11.7147	44.2953	3.78117	ENSMUSG00000032548.14
Arhgef10l	up_pcRNA	319.421	604.096	1.89122	ENSMUSG00000040964.16
Pank4	up_pcRNA	22.6485	65.6792	2.89994	ENSMUSG00000029056.13
Ptprm	up_pcRNA	89.8128	189.401	2.10884	ENSMUSG00000033278.10
Slc35c2	up_pcRNA	7.80981	34.367	4.4005	ENSMUSG00000017664.16
Elfn1	up_pcRNA	13.2767	47.3501	3.56641	ENSMUSG00000048988.8
Atp2c2	up_pcRNA	12.4957	45.059	3.60596	ENSMUSG00000034112.9
Tbc1d16	up_pcRNA	105.432	216.131	2.04994	ENSMUSG00000039976.4
Rnf144b	up_pcRNA	21.0865	62.6244	2.96988	ENSMUSG00000038068.15
Lrrk1	up_pcRNA	5.46687	29.7848	5.44823	ENSMUSG00000015133.17
Psd2	up_pcRNA	5.46687	29.7848	5.44823	ENSMUSG00000024347.16
Gfra1	up_pcRNA	19.5245	58.8058	3.01189	ENSMUSG00000025089.15
Fbln2	up_pcRNA	24.9914	69.4978	2.78087	ENSMUSG00000064080.12
Tbc1d2	up_pcRNA	46.0779	107.683	2.33699	ENSMUSG00000039813.14
Zfp618	up_pcRNA	46.0779	107.683	2.33699	ENSMUSG00000028358.15
Pip5k1c	up_pcRNA	21.0865	61.8607	2.93366	ENSMUSG00000034902.17
Dner	up_pcRNA	31.2392	80.1898	2.56696	ENSMUSG00000036766.12
Bcor	up_pcRNA	240.542	449.826	1.87005	ENSMUSG00000040363.15
Olfm2	up_pcRNA	18.7435	54.9873	2.93366	ENSMUSG00000032172.8
Ets1	up_pcRNA	15.6196	48.8776	3.12924	ENSMUSG00000032035.16
Trp73	up_pcRNA	35.1442	85.5358	2.43385	ENSMUSG00000029026.17
Adra1b	up_pcRNA	6.24785	30.5485	4.88944	ENSMUSG00000050541.14
Tmcc3	up_pcRNA	29.6773	77.1349	2.59912	ENSMUSG00000020023.18
Ano1	up_pcRNA	30.4583	76.3712	2.5074	ENSMUSG00000031075.19
Rnf43	up_pcRNA	7.80981	32.8396	4.20492	ENSMUSG00000034177.15
Greb1	up_pcRNA	19.5245	56.5147	2.89455	ENSMUSG00000036523.16
Sart3	up_pcRNA	71.0693	149.688	2.10622	ENSMUSG00000018974.7
Nfasc	up_pcRNA	178.064	335.27	1.88286	ENSMUSG00000026442.14
Mob2	up_pcRNA	188.216	351.308	1.86651	ENSMUSG00000025147.7
Ccdc85c	up_pcRNA	196.807	365.818	1.85876	ENSMUSG00000084883.2
Ncoa5	up_pcRNA	47.6399	106.92	2.24433	ENSMUSG00000039804.15
Hlf	up_pcRNA	6.24785	29.7848	4.7672	ENSMUSG00000003949.16
Myo15	up_pcRNA	10.1528	38.1856	3.76111	ENSMUSG00000042678.17
Fli1	up_pcRNA	8.59079	33.6033	3.91155	ENSMUSG00000016087.13
Dnah9	up_pcRNA	21.8675	60.3333	2.75904	ENSMUSG00000056752.16
Ebf3	up_pcRNA	22.6485	60.3333	2.6639	ENSMUSG00000010476.14
Jakmip1	up_pcRNA	26.5534	67.2067	2.531	ENSMUSG00000113373.1
Pde7b	up_pcRNA	26.5534	67.2067	2.531	ENSMUSG00000019990.15
Plxnc1	up_pcRNA	16.4006	48.8776	2.98023	ENSMUSG00000074785.5
Lpin2	up_pcRNA	21.0865	58.8058	2.78879	ENSMUSG00000024052.17
Ppp2r2c	up_pcRNA	276.467	495.649	1.79279	ENSMUSG00000029120.10
Prdm16	up_pcRNA	582.612	1010.39	1.73424	ENSMUSG00000039410.16
Stk32b	up_pcRNA	14.8386	45.059	3.0366	ENSMUSG00000029123.8
Ttll11	up_pcRNA	36.7061	85.5358	2.33029	ENSMUSG00000026885.13
Nectin1	up_pcRNA	256.162	457.464	1.78584	ENSMUSG00000032012.9
Fignl2	up_pcRNA	11.7147	38.9493	3.32482	ENSMUSG00000095440.2
Megf6	up_pcRNA	41.392	93.9366	2.26944	ENSMUSG00000057751.14
Ptp4a3	up_pcRNA	32.0202	76.3712	2.38509	ENSMUSG00000059895.13
Evi5l	up_pcRNA	21.0865	57.2784	2.71636	ENSMUSG00000011832.16
Zbtb16	up_pcRNA	35.1442	81.7172	2.3252	ENSMUSG00000066687.5
Arid3a	up_pcRNA	7.02883	29.0211	4.12886	ENSMUSG00000019564.12
Elovl2	up_pcRNA	7.02883	28.2573	4.02021	ENSMUSG00000021364.16
Gm1043	up_pcRNA	7.02883	28.2573	4.02021	ENSMUSG00000117286.1
Tmem132d	up_pcRNA	730.217	1243.32	1.70268	ENSMUSG00000034310.8
Plbd2	up_pcRNA	13.2767	42.0042	3.16376	ENSMUSG00000029598.12
Mknk1	up_pcRNA	22.6485	58.0421	2.56274	ENSMUSG00000028708.16
Myrip	up_pcRNA	22.6485	58.0421	2.56274	ENSMUSG00000041794.13
Rcor1	up_pcRNA	82.003	161.143	1.96509	ENSMUSG00000037896.17
2900026A02Rik	up_pcRNA	242.885	428.442	1.76397	ENSMUSG00000051339.10
Grin1	up_pcRNA	17.1816	48.8776	2.84476	ENSMUSG00000026959.13
Lmx1b	up_pcRNA	36.7061	84.0083	2.28867	ENSMUSG00000038765.14
Pgbd5	up_pcRNA	55.4497	115.321	2.07973	ENSMUSG00000050751.14
Ptpre	up_pcRNA	26.5534	64.1518	2.41596	ENSMUSG00000041836.10
Olfm1	up_pcRNA	8.59079	32.0759	3.73375	ENSMUSG00000026833.18
Slco5a1	up_pcRNA	8.59079	32.0759	3.73375	ENSMUSG00000025938.16
Myocd	up_pcRNA	6.24785	25.2025	4.03379	ENSMUSG00000020542.18
Vwce	up_pcRNA	7.80981	29.7848	3.81376	ENSMUSG00000043789.8
Ildr2	up_pcRNA	6.24785	27.4936	4.4005	ENSMUSG00000040612.13
Mdga2	up_pcRNA	6.24785	27.4936	4.4005	ENSMUSG00000034912.18
Serpine2	up_pcRNA	6.24785	27.4936	4.4005	ENSMUSG00000026249.10
Adgrb3	up_pcRNA	7.02883	27.4936	3.91155	ENSMUSG00000033569.17
Pcdh15	up_pcRNA	7.02883	27.4936	3.91155	ENSMUSG00000052613.16
Mapk4	up_pcRNA	50.7638	106.92	2.10622	ENSMUSG00000024558.12
Rbfox3	up_pcRNA	202.274	358.945	1.77455	ENSMUSG00000025576.17
Kcnq2	up_pcRNA	39.0491	86.2995	2.21003	ENSMUSG00000016346.17
Erg	up_pcRNA	29.6773	71.0252	2.39325	ENSMUSG00000040732.20
Sec11a	up_pcRNA	30.4583	71.0252	2.33189	ENSMUSG00000025724.12
Igsf21	up_pcRNA	186.655	331.451	1.77575	ENSMUSG00000040972.8
Wdfy4	up_pcRNA	38.2681	84.0083	2.19526	ENSMUSG00000051506.17
Slc2a9	up_pcRNA	16.4006	45.8227	2.79397	ENSMUSG00000005107.13
Nav1	up_pcRNA	217.894	381.092	1.74898	ENSMUSG00000009418.16
Foxp4	up_pcRNA	130.424	238.278	1.82695	ENSMUSG00000023991.16
Glis1	up_pcRNA	87.4699	167.253	1.91212	ENSMUSG00000034762.9
Kmt2d	up_pcRNA	39.83	87.0632	2.18587	ENSMUSG00000048154.17
Tll2	up_pcRNA	10.9337	34.367	3.14321	ENSMUSG00000025013.15
Rbm19	up_pcRNA	638.843	1063.85	1.66528	ENSMUSG00000029594.12
Arsg	up_pcRNA	9.37177	32.8396	3.5041	ENSMUSG00000020604.13
Cars	up_pcRNA	306.926	523.143	1.70446	ENSMUSG00000010755.17
Aen	up_pcRNA	89.8128	168.78	1.87925	ENSMUSG00000030609.18
Nfix	up_pcRNA	89.8128	168.78	1.87925	ENSMUSG00000001911.16
Sergef	up_pcRNA	233.513	402.476	1.72357	ENSMUSG00000030839.12
Cnih3	up_pcRNA	6.24785	26.7299	4.27826	ENSMUSG00000026514.14
Egr1	up_pcRNA	32.0202	72.5526	2.26584	ENSMUSG00000038418.7
Cfap57	up_pcRNA	5.46687	24.4388	4.47034	ENSMUSG00000028730.14
Met	up_pcRNA	5.46687	24.4388	4.47034	ENSMUSG00000009376.15
Shank2	up_pcRNA	183.531	321.523	1.75188	ENSMUSG00000037541.22
Tgfbr3	up_pcRNA	12.4957	38.1856	3.0559	ENSMUSG00000029287.14
Eya4	up_pcRNA	12.4957	37.4219	2.99478	ENSMUSG00000010461.15
Ngef	up_pcRNA	12.4957	37.4219	2.99478	ENSMUSG00000026259.14
Gnal	up_pcRNA	19.5245	50.405	2.58162	ENSMUSG00000024524.17
Sobp	up_pcRNA	79.6601	151.979	1.90784	ENSMUSG00000038248.8
Oser1	up_pcRNA	35.9251	78.6623	2.18962	ENSMUSG00000035399.12
Pou2f2	up_pcRNA	24.9914	60.3333	2.41416	ENSMUSG00000008496.19
Rtf2	up_pcRNA	85.127	161.143	1.89298	ENSMUSG00000027502.11
Kcnq4	up_pcRNA	10.9337	33.6033	3.07336	ENSMUSG00000028631.7
Hif1an	up_pcRNA	24.2104	58.0421	2.3974	ENSMUSG00000036450.4
Gdpd5	up_pcRNA	21.0865	52.6961	2.49905	ENSMUSG00000035314.10
Maml3	up_pcRNA	68.7263	133.65	1.94466	ENSMUSG00000061143.15
Ifitm10	up_pcRNA	9.37177	31.3122	3.34112	ENSMUSG00000045777.14
Sema6d	up_pcRNA	26.5534	61.097	2.30091	ENSMUSG00000027200.17
Tubgcp3	up_pcRNA	186.655	322.287	1.72665	ENSMUSG00000000759.14
Mbp	up_pcRNA	28.1153	64.9155	2.3089	ENSMUSG00000041607.17
Dcp1a	up_pcRNA	44.5159	91.6455	2.05871	ENSMUSG00000021962.9
Agpat3	up_pcRNA	120.271	215.367	1.79068	ENSMUSG00000001211.15
Ptprs	up_pcRNA	182.75	314.649	1.72175	ENSMUSG00000013236.17
Mindy4	up_pcRNA	55.4497	109.975	1.98332	ENSMUSG00000038022.11
Dbnl	up_pcRNA	6.24785	25.9662	4.15602	ENSMUSG00000020476.14
Gadl1	up_pcRNA	6.24785	25.9662	4.15602	ENSMUSG00000056880.12
Pde3a	up_pcRNA	6.24785	25.9662	4.15602	ENSMUSG00000041741.10
Tbx15	up_pcRNA	7.02883	25.9662	3.69424	ENSMUSG00000027868.11
Wdr27	up_pcRNA	7.02883	25.2025	3.58559	ENSMUSG00000046991.12
Timp2	up_pcRNA	5.46687	23.6751	4.33065	ENSMUSG00000017466.9
Abcc8	up_pcRNA	6.24785	23.6751	3.78932	ENSMUSG00000040136.10
Ddah1	up_pcRNA	6.24785	23.6751	3.78932	ENSMUSG00000028194.15
Kcnk13	up_pcRNA	6.24785	23.6751	3.78932	ENSMUSG00000045404.16
Lrrc3b	up_pcRNA	6.24785	23.6751	3.78932	ENSMUSG00000045201.6
Tmem259	up_pcRNA	11.7147	34.367	2.93366	ENSMUSG00000013858.14
Cracr2a	up_pcRNA	21.0865	51.9324	2.46283	ENSMUSG00000061414.8
Smyd2	up_pcRNA	21.0865	51.9324	2.46283	ENSMUSG00000026603.13
Myo18b	up_pcRNA	65.6024	125.249	1.90921	ENSMUSG00000072720.9
Scube1	up_pcRNA	33.5822	74.0801	2.20593	ENSMUSG00000016763.15
Irs2	up_pcRNA	309.269	511.687	1.65451	ENSMUSG00000038894.7
Lef1	up_pcRNA	14.0577	39.713	2.82501	ENSMUSG00000027985.14
M1ap	up_pcRNA	14.0577	39.713	2.82501	ENSMUSG00000030041.9
Pkd1l2	up_pcRNA	14.0577	39.713	2.82501	ENSMUSG00000034416.18
Fbxw4	up_pcRNA	14.8386	39.713	2.67632	ENSMUSG00000040913.11
Slc22a3	up_pcRNA	10.9337	32.8396	3.00351	ENSMUSG00000023828.3
Mroh1	up_pcRNA	110.899	197.801	1.78361	ENSMUSG00000022558.16
Csmd2	up_pcRNA	231.17	387.202	1.67496	ENSMUSG00000028804.20
Cacng4	up_pcRNA	17.1816	45.059	2.62252	ENSMUSG00000020723.3
Tmem104	up_pcRNA	57.7926	111.502	1.92935	ENSMUSG00000045980.13
Kcnn3	up_pcRNA	42.173	85.5358	2.02821	ENSMUSG00000000794.9
Wdr25	up_pcRNA	317.078	523.143	1.64988	ENSMUSG00000040877.16
Pick1	up_pcRNA	30.4583	66.443	2.18144	ENSMUSG00000068206.13
Tafa4	up_pcRNA	9.37177	30.5485	3.25963	ENSMUSG00000046500.8
Zan	up_pcRNA	9.37177	30.5485	3.25963	ENSMUSG00000079173.11
Ccnd1	up_pcRNA	13.2767	38.1856	2.87614	ENSMUSG00000070348.5
Dglucy	up_pcRNA	13.2767	37.4219	2.81862	ENSMUSG00000021185.16
Ptbp1	up_pcRNA	54.6687	106.156	1.94181	ENSMUSG00000006498.16
Nfatc1	up_pcRNA	21.8675	52.6961	2.4098	ENSMUSG00000033016.16
Cryl1	up_pcRNA	56.2306	109.211	1.94219	ENSMUSG00000021947.11
Cfap77	up_pcRNA	109.337	193.219	1.76718	ENSMUSG00000079502.8
Pex7	up_pcRNA	19.5245	48.1139	2.46428	ENSMUSG00000020003.16
Pitpnm3	up_pcRNA	19.5245	48.1139	2.46428	ENSMUSG00000040543.16
Unc13c	up_pcRNA	19.5245	48.1139	2.46428	ENSMUSG00000062151.13
Zfp536	up_pcRNA	144.482	248.97	1.7232	ENSMUSG00000043456.17
Zbtb49	up_pcRNA	8.59079	29.0211	3.37816	ENSMUSG00000029127.15
Loxhd1	up_pcRNA	24.2104	56.5147	2.33431	ENSMUSG00000032818.16
Map3k7	up_pcRNA	123.395	216.131	1.75153	ENSMUSG00000028284.13
Ubash3b	up_pcRNA	25.7724	59.5695	2.31137	ENSMUSG00000032020.15
Slc4a4	up_pcRNA	26.5534	59.5695	2.24339	ENSMUSG00000060961.16
Tm9sf3	up_pcRNA	32.8012	71.0252	2.16532	ENSMUSG00000025016.11
Gas7	up_pcRNA	152.291	259.662	1.70504	ENSMUSG00000033066.16
Gm12216	up_pcRNA	7.02883	24.4388	3.47693	ENSMUSG00000081769.9
Lhx6	up_pcRNA	7.02883	24.4388	3.47693	ENSMUSG00000026890.19
Nfam1	up_pcRNA	7.02883	24.4388	3.47693	ENSMUSG00000058099.16
Usp29	up_pcRNA	7.02883	24.4388	3.47693	ENSMUSG00000051527.11
Zfp395	up_pcRNA	7.02883	24.4388	3.47693	ENSMUSG00000034522.10
Gpatch2l	up_pcRNA	30.4583	65.6792	2.15637	ENSMUSG00000021254.9
Col4a1	up_pcRNA	71.8503	133.65	1.86011	ENSMUSG00000031502.11
Acsf3	up_pcRNA	5.46687	22.1477	4.05125	ENSMUSG00000015016.8
Rgs9	up_pcRNA	5.46687	22.1477	4.05125	ENSMUSG00000020599.13
Adra1a	up_pcRNA	6.24785	22.9114	3.66708	ENSMUSG00000045875.13
B3gat1	up_pcRNA	6.24785	22.9114	3.66708	ENSMUSG00000045994.17
Dcdc2c	up_pcRNA	6.24785	22.9114	3.66708	ENSMUSG00000020633.14
Lims2	up_pcRNA	6.24785	22.9114	3.66708	ENSMUSG00000024395.9
Ncald	up_pcRNA	6.24785	22.9114	3.66708	ENSMUSG00000051359.15
Gpr68	up_pcRNA	6.24785	22.1477	3.54484	ENSMUSG00000047415.12
Lrrc4b	up_pcRNA	6.24785	22.1477	3.54484	ENSMUSG00000047085.14
Tvp23b	up_pcRNA	6.24785	22.1477	3.54484	ENSMUSG00000014177.10
Col13a1	up_pcRNA	57.0116	109.211	1.91559	ENSMUSG00000058806.15
Mylk	up_pcRNA	42.954	86.2995	2.00912	ENSMUSG00000022836.11
Ddr2	up_pcRNA	10.1528	32.0759	3.15933	ENSMUSG00000026674.9
Fam83h	up_pcRNA	10.1528	32.0759	3.15933	ENSMUSG00000046761.13
Trmt44	up_pcRNA	72.6313	134.413	1.85063	ENSMUSG00000029097.11
Atpaf1	up_pcRNA	19.5245	47.3501	2.42516	ENSMUSG00000028710.18
Ajap1	up_pcRNA	16.4006	42.0042	2.56114	ENSMUSG00000039546.9
Col23a1	up_pcRNA	74.1932	135.177	1.82196	ENSMUSG00000063564.13
Ccl1	up_pcRNA	26.5534	58.0421	2.18587	ENSMUSG00000020702.13
Cln8	up_pcRNA	26.5534	58.0421	2.18587	ENSMUSG00000026317.7
Rab2a	up_pcRNA	107.775	188.637	1.75028	ENSMUSG00000047187.9
Bin3	up_pcRNA	49.9828	96.2277	1.92522	ENSMUSG00000022089.9
Gm27027	up_pcRNA	28.1153	61.097	2.17308	ENSMUSG00000098004.1
Tenm2	up_pcRNA	174.159	290.974	1.67074	ENSMUSG00000049336.16
Psmf1	up_pcRNA	18.7435	45.059	2.40397	ENSMUSG00000032869.15
Ctsa	up_pcRNA	23.4294	53.4598	2.28174	ENSMUSG00000017760.16
Gria3	up_pcRNA	23.4294	53.4598	2.28174	ENSMUSG00000001986.16
Glmn	up_pcRNA	8.59079	27.4936	3.20036	ENSMUSG00000029276.13
Rnf165	up_pcRNA	413.92	659.084	1.5923	ENSMUSG00000025427.15
Rps6kc1	up_pcRNA	412.358	656.029	1.59092	ENSMUSG00000089872.10
Hmcn2	up_pcRNA	37.4871	77.1349	2.05764	ENSMUSG00000055632.18
Tafa5	up_pcRNA	304.583	490.303	1.60975	ENSMUSG00000054863.9
Faah	up_pcRNA	7.80981	25.2025	3.22703	ENSMUSG00000034171.13
Recql5	up_pcRNA	74.9742	135.177	1.80298	ENSMUSG00000020752.11
Fgf12	up_pcRNA	14.0577	38.1856	2.71636	ENSMUSG00000022523.10
Slc1a1	up_pcRNA	14.0577	38.1856	2.71636	ENSMUSG00000024935.11
Inf2	up_pcRNA	14.0577	37.4219	2.66203	ENSMUSG00000037679.9
Tspan9	up_pcRNA	318.64	510.923	1.60345	ENSMUSG00000030352.15
1190005I06Rik	up_pcRNA	46.0779	88.5906	1.92263	ENSMUSG00000043687.15
Syt7	up_pcRNA	142.92	241.333	1.68859	ENSMUSG00000024743.16
Gpa33	up_pcRNA	19.5245	45.8227	2.34693	ENSMUSG00000000544.14
Rerg	up_pcRNA	19.5245	45.8227	2.34693	ENSMUSG00000030222.13
Lrp8	up_pcRNA	75.7552	135.941	1.79447	ENSMUSG00000028613.15
Wwox	up_pcRNA	7168.63	10959.3	1.52878	ENSMUSG00000004637.15
Celsr2	up_pcRNA	7.02883	23.6751	3.36828	ENSMUSG00000068740.13
Fyb	up_pcRNA	7.02883	23.6751	3.36828	ENSMUSG00000022148.16
Lzts1	up_pcRNA	7.02883	23.6751	3.36828	ENSMUSG00000036306.13
Plec	up_pcRNA	67.9454	123.721	1.82089	ENSMUSG00000022565.15
Begain	up_pcRNA	16.4006	41.2405	2.51457	ENSMUSG00000040867.13
Tnks1bp1	up_pcRNA	16.4006	40.4767	2.468	ENSMUSG00000033955.13
Zcchc14	up_pcRNA	132.767	223.004	1.67967	ENSMUSG00000061410.6
H6pd	up_pcRNA	10.1528	30.5485	3.00889	ENSMUSG00000028980.14
Cbx5	up_pcRNA	44.5159	87.0632	1.95578	ENSMUSG00000009575.14
Cdh13	up_pcRNA	564.649	882.851	1.56354	ENSMUSG00000031841.19
Gm49486	up_pcRNA	23.4294	51.9324	2.21655	ENSMUSG00000116121.1
Adamts19	up_pcRNA	6.24785	21.3839	3.42261	ENSMUSG00000053441.5
Ccdc148	up_pcRNA	6.24785	21.3839	3.42261	ENSMUSG00000036641.9
Stard10	up_pcRNA	6.24785	21.3839	3.42261	ENSMUSG00000030688.15
Rap1gap	up_pcRNA	18.7435	44.2953	2.36323	ENSMUSG00000041351.16
Cdh22	up_pcRNA	51.5448	96.9914	1.88169	ENSMUSG00000053166.14
Abl1	up_pcRNA	199.931	325.341	1.62727	ENSMUSG00000026842.16
Sorcs2	up_pcRNA	280.372	448.299	1.59894	ENSMUSG00000029093.14
Mgmt	up_pcRNA	2165.66	3308.4	1.52766	ENSMUSG00000054612.4
Plac1	up_pcRNA	15.6196	38.9493	2.49361	ENSMUSG00000061082.11
Shank1	up_pcRNA	28.8963	61.8607	2.14078	ENSMUSG00000038738.15
Gm40999	up_lncRNA	176.901	973.153	5.50111	ENSMUSG00000114038.1
Lncppara	up_lncRNA	303.259	1390.22	4.58426	ENSMUSG00000116305.1
4933432K03Rik	up_lncRNA	227.445	880.472	3.87115	ENSMUSG00000108811.1
4930533K18Rik	up_lncRNA	202.173	787.791	3.89662	ENSMUSG00000047692.6
Gm28050	up_lncRNA	202.173	787.791	3.89662	ENSMUSG00000099061.1
4933431K23Rik	up_lncRNA	252.716	949.983	3.75909	ENSMUSG00000086451.8
Gm46392	up_lncRNA	202.173	764.621	3.78201	ENSMUSG00000114767.1
Hoxaas3	up_lncRNA	176.901	671.939	3.79838	ENSMUSG00000085696.8
Fendrr	up_lncRNA	277.988	949.983	3.41736	ENSMUSG00000097336.8
9330179D12Rik	up_lncRNA	176.901	625.599	3.53643	ENSMUSG00000097166.1
1700057H15Rik	up_lncRNA	202.173	671.939	3.32359	ENSMUSG00000084757.7
Gm48591	up_lncRNA	530.704	1621.92	3.05617	ENSMUSG00000112009.1
Gm6999	up_lncRNA	176.901	579.258	3.27447	ENSMUSG00000097927.2
4932443L11Rik	up_lncRNA	303.259	926.813	3.05617	ENSMUSG00000086805.9
F630040K05Rik	up_lncRNA	227.445	695.11	3.05617	ENSMUSG00000097727.8
Gm48742	up_lncRNA	227.445	695.11	3.05617	ENSMUSG00000111593.1
4930588A03Rik	up_lncRNA	176.901	532.917	3.01251	ENSMUSG00000117792.1
8030451A03Rik	up_lncRNA	176.901	532.917	3.01251	ENSMUSG00000073821.11
Atcayos	up_lncRNA	277.988	787.791	2.8339	ENSMUSG00000085779.1
Gm26861	up_lncRNA	202.173	579.258	2.86516	ENSMUSG00000097009.2
Gm32442	up_lncRNA	202.173	579.258	2.86516	ENSMUSG00000112404.1
C230014O12Rik	up_lncRNA	379.074	1019.49	2.68943	ENSMUSG00000087461.2
Gm27169	up_lncRNA	480.161	1251.2	2.60579	ENSMUSG00000098257.1
Gm47889	up_lncRNA	176.901	486.577	2.75055	ENSMUSG00000111368.1
Gm28499	up_lncRNA	202.173	532.917	2.63595	ENSMUSG00000101662.1
Nkx2-2os	up_lncRNA	404.346	996.324	2.46404	ENSMUSG00000098763.1
Gm35867	up_lncRNA	176.901	463.406	2.61958	ENSMUSG00000117848.1
A930004J17Rik	up_lncRNA	227.445	579.258	2.54681	ENSMUSG00000102602.1
Airn	up_lncRNA	1718.47	4008.47	2.33258	ENSMUSG00000078247.5
Mir100hg	up_lncRNA	631.79	1506.07	2.38381	ENSMUSG00000074415.14
Gm34821	up_lncRNA	202.173	509.747	2.52134	ENSMUSG00000109186.1
Zmiz1os1	up_lncRNA	1465.75	3336.53	2.27632	ENSMUSG00000087535.2
Gm10503	up_lncRNA	176.901	440.236	2.4886	ENSMUSG00000117786.1
Gm35460	up_lncRNA	202.173	486.577	2.40673	ENSMUSG00000117911.1
Mir670hg	up_lncRNA	202.173	486.577	2.40673	ENSMUSG00000075020.6
Tspan32os	up_lncRNA	277.988	648.769	2.3338	ENSMUSG00000052281.14
A930037H05Rik	up_lncRNA	631.79	1413.39	2.23712	ENSMUSG00000109408.1
Gm21986	up_lncRNA	252.716	579.258	2.29213	ENSMUSG00000096056.1
5430431A17Rik	up_lncRNA	176.901	417.066	2.35762	ENSMUSG00000108322.2
Gm13849	up_lncRNA	176.901	417.066	2.35762	ENSMUSG00000087379.1
Sox1ot	up_lncRNA	429.618	949.983	2.21123	ENSMUSG00000047935.17
Gm26815	up_lncRNA	1111.95	2386.54	2.14627	ENSMUSG00000097384.1
Gm11755	up_lncRNA	202.173	463.406	2.29213	ENSMUSG00000086547.1
Gm32885	up_lncRNA	328.531	718.28	2.18634	ENSMUSG00000116295.1
Gm2164	up_lncRNA	960.322	2015.82	2.09911	ENSMUSG00000098760.1
Gm35823	up_lncRNA	252.716	556.088	2.20044	ENSMUSG00000115311.1
Gm8066	up_lncRNA	252.716	556.088	2.20044	ENSMUSG00000106237.1
9130410C08Rik	up_lncRNA	176.901	393.895	2.22664	ENSMUSG00000085323.1
Pax6os1	up_lncRNA	176.901	393.895	2.22664	ENSMUSG00000086029.7
Gm36723	up_lncRNA	555.976	1158.52	2.08375	ENSMUSG00000113669.1
Gm15581	up_lncRNA	581.247	1204.86	2.07288	ENSMUSG00000085264.1
Gm34081	up_lncRNA	581.247	1204.86	2.07288	ENSMUSG00000112977.1
Pantr1	up_lncRNA	202.173	440.236	2.17752	ENSMUSG00000060424.14
4930428N03Rik	up_lncRNA	884.507	1760.94	1.99088	ENSMUSG00000089887.2
4930461G14Rik	up_lncRNA	3108.41	6093.79	1.96042	ENSMUSG00000097651.2
1700030F04Rik	up_lncRNA	328.531	671.939	2.04528	ENSMUSG00000099869.6
Gm37202	up_lncRNA	328.531	671.939	2.04528	ENSMUSG00000103655.1
Gm15351	up_lncRNA	606.519	1204.86	1.98651	ENSMUSG00000086770.1
Kcnq1ot1	up_lncRNA	135203	258094	1.90894	ENSMUSG00000101609.2
1600002D24Rik	up_lncRNA	480.161	949.983	1.97847	ENSMUSG00000117232.1
Gm50328	up_lncRNA	176.901	370.725	2.09566	ENSMUSG00000117794.1
5830418P13Rik	up_lncRNA	202.173	417.066	2.06292	ENSMUSG00000086236.9
Gm10556	up_lncRNA	202.173	417.066	2.06292	ENSMUSG00000097043.1
Gm41031	up_lncRNA	303.259	602.428	1.98651	ENSMUSG00000114348.1
A330033J07Rik	up_lncRNA	783.42	1506.07	1.92243	ENSMUSG00000097622.2
Gm29683	up_lncRNA	404.346	787.791	1.94831	ENSMUSG00000109097.1
Gm47071	up_lncRNA	2148.09	4008.47	1.86606	ENSMUSG00000114493.2
Gm12068	up_lncRNA	631.79	1181.69	1.87038	ENSMUSG00000087085.1
B020031H02Rik	up_lncRNA	379.074	718.28	1.89483	ENSMUSG00000109995.1
Plut	up_lncRNA	252.716	486.577	1.92539	ENSMUSG00000092570.7
Gm14342	up_lncRNA	202.173	393.895	1.94831	ENSMUSG00000086166.1
Gm45901	up_lncRNA	202.173	393.895	1.94831	ENSMUSG00000108111.1
Gm30003	up_lncRNA	176.901	347.555	1.96468	ENSMUSG00000107318.1
Gm5432	up_lncRNA	176.901	347.555	1.96468	ENSMUSG00000097580.1
Gm53	up_lncRNA	707.605	1297.54	1.8337	ENSMUSG00000078706.4
Gm45894	up_lncRNA	606.519	1112.18	1.8337	ENSMUSG00000110440.1
Gm12514	up_lncRNA	454.889	834.132	1.8337	ENSMUSG00000087614.1
Gm15218	up_lncRNA	404.346	741.45	1.8337	ENSMUSG00000085866.1
E130006D01Rik	up_lncRNA	227.445	417.066	1.8337	ENSMUSG00000085271.7
Gm41496	up_lncRNA	227.445	417.066	1.8337	ENSMUSG00000116747.1
Gm41790	up_lncRNA	227.445	417.066	1.8337	ENSMUSG00000118379.1
9030404E10Rik	up_lncRNA	202.173	370.725	1.8337	ENSMUSG00000116660.1
B230104I21Rik	up_lncRNA	202.173	370.725	1.8337	ENSMUSG00000097871.1
Gm13814	up_lncRNA	202.173	370.725	1.8337	ENSMUSG00000085261.1
Gm30122	up_lncRNA	202.173	370.725	1.8337	ENSMUSG00000112433.1
Gm33524	up_lncRNA	202.173	370.725	1.8337	ENSMUSG00000114446.1
D230022J07Rik	up_lncRNA	176.901	324.384	1.8337	ENSMUSG00000087176.1
1700012I11Rik	up_lncRNA	480.161	834.132	1.73719	ENSMUSG00000102069.1
Gm44127	up_lncRNA	480.161	834.132	1.73719	ENSMUSG00000107538.1
Gm36660	up_lncRNA	277.988	486.577	1.75035	ENSMUSG00000111933.1
2610035D17Rik	up_lncRNA	1667.93	2803.61	1.68089	ENSMUSG00000087259.7
9530036O11Rik	up_lncRNA	2678.79	4471.87	1.66936	ENSMUSG00000097726.7
1700060C16Rik	up_lncRNA	252.716	440.236	1.74202	ENSMUSG00000086887.1
B930018H19Rik	up_lncRNA	252.716	440.236	1.74202	ENSMUSG00000109819.1
2610028E06Rik	up_lncRNA	480.161	810.961	1.68894	ENSMUSG00000085562.7
Gm12295	up_lncRNA	227.445	393.895	1.73183	ENSMUSG00000085162.7
Gm13938	up_lncRNA	227.445	393.895	1.73183	ENSMUSG00000086354.2
Gm43948	up_lncRNA	227.445	393.895	1.73183	ENSMUSG00000107427.1
Gm5820	up_lncRNA	227.445	393.895	1.73183	ENSMUSG00000117994.1
D630033O11Rik	up_lncRNA	202.173	347.555	1.7191	ENSMUSG00000095385.3
Gm14372	up_lncRNA	202.173	347.555	1.7191	ENSMUSG00000085745.1
Gm34086	up_lncRNA	202.173	347.555	1.7191	ENSMUSG00000106261.1
D630011A20Rik	up_lncRNA	176.901	301.214	1.70272	ENSMUSG00000097421.2
Gm50399	up_lncRNA	176.901	301.214	1.70272	ENSMUSG00000117840.1
0610030E20Rik	uniq_pcRNA	0	7		ENSMUSG00000058706.5
0610040J01Rik	uniq_pcRNA	0	16		ENSMUSG00000060512.7
1300017J02Rik	uniq_pcRNA	0	7		ENSMUSG00000033688.10
1700011L22Rik	uniq_pcRNA	0	17		ENSMUSG00000031682.5
1700017N19Rik	uniq_pcRNA	0	7		ENSMUSG00000056912.12
1700018B08Rik	uniq_pcRNA	0	12		ENSMUSG00000031809.10
1700020N01Rik	uniq_pcRNA	0	7		ENSMUSG00000050844.5
1700025C18Rik	uniq_pcRNA	0	10		ENSMUSG00000078935.1
1700066B19Rik	uniq_pcRNA	0	10		ENSMUSG00000073598.3
2310011J03Rik	uniq_pcRNA	0	7		ENSMUSG00000020133.8
2310033P09Rik	uniq_pcRNA	0	8		ENSMUSG00000020441.6
2410002F23Rik	uniq_pcRNA	0	13		ENSMUSG00000045411.16
2510009E07Rik	uniq_pcRNA	0	10		ENSMUSG00000043391.10
3110009E18Rik	uniq_pcRNA	0	7		ENSMUSG00000026388.15
4930447C04Rik	uniq_pcRNA	0	8		ENSMUSG00000021098.14
4930519G04Rik	uniq_pcRNA	0	7		ENSMUSG00000029564.12
4930523C07Rik	uniq_pcRNA	0	7		ENSMUSG00000090394.8
4931428F04Rik	uniq_pcRNA	0	7		ENSMUSG00000014837.15
4931429L15Rik	uniq_pcRNA	0	7		ENSMUSG00000056617.12
4933402J07Rik	uniq_pcRNA	0	8		ENSMUSG00000069971.5
4933424G06Rik	uniq_pcRNA	0	7		ENSMUSG00000102416.4
5730455P16Rik	uniq_pcRNA	0	10		ENSMUSG00000057181.15
6030458C11Rik	uniq_pcRNA	0	12		ENSMUSG00000022195.7
6820408C15Rik	uniq_pcRNA	0	13		ENSMUSG00000032680.11
9130401M01Rik	uniq_pcRNA	0	23		ENSMUSG00000101892.1
9530068E07Rik	uniq_pcRNA	0	9		ENSMUSG00000036275.13
9530077C05Rik	uniq_pcRNA	0	7		ENSMUSG00000036411.10
A2m	uniq_pcRNA	0	7		ENSMUSG00000030111.9
A3galt2	uniq_pcRNA	0	13		ENSMUSG00000028794.13
A830031A19Rik	uniq_pcRNA	0	8		ENSMUSG00000055010.1
A930004D18Rik	uniq_pcRNA	0	7		ENSMUSG00000054057.2
Aars2	uniq_pcRNA	0	14		ENSMUSG00000023938.8
Abca15	uniq_pcRNA	0	8		ENSMUSG00000054746.18
Abcd4	uniq_pcRNA	0	11		ENSMUSG00000021240.6
Abhd16a	uniq_pcRNA	0	23		ENSMUSG00000007036.15
Abi3	uniq_pcRNA	0	14		ENSMUSG00000018381.15
Acadl	uniq_pcRNA	0	8		ENSMUSG00000026003.5
Acap1	uniq_pcRNA	0	7		ENSMUSG00000001588.12
Accs	uniq_pcRNA	0	15		ENSMUSG00000040272.14
Accsl	uniq_pcRNA	0	7		ENSMUSG00000075023.11
Acd	uniq_pcRNA	0	11		ENSMUSG00000038000.10
Ace	uniq_pcRNA	0	7		ENSMUSG00000020681.14
Ackr3	uniq_pcRNA	0	9		ENSMUSG00000044337.5
Acox2	uniq_pcRNA	0	8		ENSMUSG00000021751.13
Acsbg1	uniq_pcRNA	0	10		ENSMUSG00000032281.11
Acss1	uniq_pcRNA	0	22		ENSMUSG00000027452.11
Acta1	uniq_pcRNA	0	11		ENSMUSG00000031972.5
Acvrl1	uniq_pcRNA	0	9		ENSMUSG00000000530.16
Adam11	uniq_pcRNA	0	19		ENSMUSG00000020926.16
Adam15	uniq_pcRNA	0	11		ENSMUSG00000028041.17
Adam2	uniq_pcRNA	0	7		ENSMUSG00000022039.6
Adamts3	uniq_pcRNA	0	23		ENSMUSG00000043635.12
Adck2	uniq_pcRNA	0	8		ENSMUSG00000046947.12
Adcy6	uniq_pcRNA	0	16		ENSMUSG00000022994.9
Adgrg2	uniq_pcRNA	0	7		ENSMUSG00000031298.15
Adgrg4	uniq_pcRNA	0	9		ENSMUSG00000053852.11
Adhfe1	uniq_pcRNA	0	16		ENSMUSG00000025911.14
Adra1d	uniq_pcRNA	0	8		ENSMUSG00000027335.9
Adra2a	uniq_pcRNA	0	13		ENSMUSG00000033717.6
Aebp1	uniq_pcRNA	0	8		ENSMUSG00000020473.13
Afap1l1	uniq_pcRNA	0	16		ENSMUSG00000033032.15
Aff2	uniq_pcRNA	0	12		ENSMUSG00000031189.12
Agbl2	uniq_pcRNA	0	7		ENSMUSG00000040812.14
Aim2	uniq_pcRNA	0	27		ENSMUSG00000037860.15
Ak3	uniq_pcRNA	0	8		ENSMUSG00000024782.7
Ak7	uniq_pcRNA	0	17		ENSMUSG00000041323.6
Akr7a5	uniq_pcRNA	0	7		ENSMUSG00000028743.7
Aldh5a1	uniq_pcRNA	0	8		ENSMUSG00000035936.6
Alg2	uniq_pcRNA	0	8		ENSMUSG00000039740.6
Allc	uniq_pcRNA	0	7		ENSMUSG00000020636.14
Alox8	uniq_pcRNA	0	9		ENSMUSG00000020891.11
Amigo3	uniq_pcRNA	0	9		ENSMUSG00000032593.5
Angel2	uniq_pcRNA	0	9		ENSMUSG00000026634.16
Angpt4	uniq_pcRNA	0	11		ENSMUSG00000027460.7
Ankle1	uniq_pcRNA	0	13		ENSMUSG00000046295.13
Ankrd13b	uniq_pcRNA	0	9		ENSMUSG00000037907.16
Ankrd16	uniq_pcRNA	0	9		ENSMUSG00000047909.11
Ankrd34b	uniq_pcRNA	0	7		ENSMUSG00000045034.12
Ankrd36	uniq_pcRNA	0	7		ENSMUSG00000020481.15
Ankrd55	uniq_pcRNA	0	9		ENSMUSG00000049985.15
Ankrd60	uniq_pcRNA	0	7		ENSMUSG00000027517.14
Ano7	uniq_pcRNA	0	20		ENSMUSG00000034107.10
Ano8	uniq_pcRNA	0	16		ENSMUSG00000034863.9
Ano9	uniq_pcRNA	0	16		ENSMUSG00000054662.8
Anxa3	uniq_pcRNA	0	7		ENSMUSG00000029484.12
Anxa5	uniq_pcRNA	0	9		ENSMUSG00000027712.13
Aoc2	uniq_pcRNA	0	7		ENSMUSG00000078651.8
Aoc3	uniq_pcRNA	0	7		ENSMUSG00000019326.14
Ap1s3	uniq_pcRNA	0	18		ENSMUSG00000054702.14
Ap3b2	uniq_pcRNA	0	19		ENSMUSG00000062444.15
Ap4e1	uniq_pcRNA	0	18		ENSMUSG00000001998.15
Apbb1ip	uniq_pcRNA	0	15		ENSMUSG00000026786.14
Apc2	uniq_pcRNA	0	23		ENSMUSG00000020135.13
Aplf	uniq_pcRNA	0	8		ENSMUSG00000030051.10
Apmap	uniq_pcRNA	0	8		ENSMUSG00000033096.7
Apob	uniq_pcRNA	0	20		ENSMUSG00000020609.14
Apol6	uniq_pcRNA	0	8		ENSMUSG00000033576.12
Aqp7	uniq_pcRNA	0	10		ENSMUSG00000028427.13
Aqp9	uniq_pcRNA	0	7		ENSMUSG00000032204.13
Arel1	uniq_pcRNA	0	28		ENSMUSG00000042350.13
Arhgap36	uniq_pcRNA	0	13		ENSMUSG00000036198.12
Arhgap45	uniq_pcRNA	0	7		ENSMUSG00000035697.14
Arhgap6	uniq_pcRNA	0	9		ENSMUSG00000031355.16
Arhgap9	uniq_pcRNA	0	10		ENSMUSG00000040345.10
Arhgdig	uniq_pcRNA	0	7		ENSMUSG00000073433.11
Arhgef19	uniq_pcRNA	0	9		ENSMUSG00000028919.11
Arhgef33	uniq_pcRNA	0	7		ENSMUSG00000054901.7
Arhgef37	uniq_pcRNA	0	7		ENSMUSG00000045094.8
Arhgef5	uniq_pcRNA	0	9		ENSMUSG00000033542.13
Arhgef9	uniq_pcRNA	0	8		ENSMUSG00000025656.17
Arl14epl	uniq_pcRNA	0	8		ENSMUSG00000073568.2
Arl4c	uniq_pcRNA	0	13		ENSMUSG00000049866.12
Arl8a	uniq_pcRNA	0	9		ENSMUSG00000026426.10
Armc3	uniq_pcRNA	0	11		ENSMUSG00000037683.14
Arpc3	uniq_pcRNA	0	9		ENSMUSG00000029465.14
Arpc5l	uniq_pcRNA	0	9		ENSMUSG00000026755.14
Arpp21	uniq_pcRNA	0	25		ENSMUSG00000032503.18
Arr3	uniq_pcRNA	0	9		ENSMUSG00000060890.11
Arrdc2	uniq_pcRNA	0	8		ENSMUSG00000002910.11
Arrdc4	uniq_pcRNA	0	7		ENSMUSG00000042659.15
Arsb	uniq_pcRNA	0	15		ENSMUSG00000042082.7
Arx	uniq_pcRNA	0	11		ENSMUSG00000035277.15
Asb1	uniq_pcRNA	0	11		ENSMUSG00000026311.16
Asb18	uniq_pcRNA	0	36		ENSMUSG00000067081.13
Asb2	uniq_pcRNA	0	24		ENSMUSG00000021200.14
Asf1b	uniq_pcRNA	0	15		ENSMUSG00000005470.8
Asic1	uniq_pcRNA	0	14		ENSMUSG00000023017.10
Astl	uniq_pcRNA	0	8		ENSMUSG00000050468.12
Asz1	uniq_pcRNA	0	7		ENSMUSG00000010796.11
Atf5	uniq_pcRNA	0	16		ENSMUSG00000038539.15
Atp12a	uniq_pcRNA	0	7		ENSMUSG00000022229.3
Atp13a2	uniq_pcRNA	0	21		ENSMUSG00000036622.15
Atp1a2	uniq_pcRNA	0	8		ENSMUSG00000007097.14
Atp1a4	uniq_pcRNA	0	7		ENSMUSG00000007107.6
Atp1b2	uniq_pcRNA	0	7		ENSMUSG00000041329.13
Atp5d	uniq_pcRNA	0	10		ENSMUSG00000003072.15
Atp6v1b1	uniq_pcRNA	0	10		ENSMUSG00000006269.7
Atp6v1c2	uniq_pcRNA	0	15		ENSMUSG00000020566.19
Atp6v1g1	uniq_pcRNA	0	9		ENSMUSG00000039105.6
Atp8b3	uniq_pcRNA	0	9		ENSMUSG00000003341.9
Atp8b4	uniq_pcRNA	0	7		ENSMUSG00000060131.11
Aunip	uniq_pcRNA	0	11		ENSMUSG00000078521.2
Axdnd1	uniq_pcRNA	0	7		ENSMUSG00000026601.14
B3galt4	uniq_pcRNA	0	8		ENSMUSG00000067370.4
B3galt5	uniq_pcRNA	0	7		ENSMUSG00000074892.9
B3gnt3	uniq_pcRNA	0	14		ENSMUSG00000031803.8
B4galnt1	uniq_pcRNA	0	7		ENSMUSG00000006731.10
B4galt4	uniq_pcRNA	0	8		ENSMUSG00000022793.17
Bad	uniq_pcRNA	0	9		ENSMUSG00000024959.14
Bag1	uniq_pcRNA	0	17		ENSMUSG00000028416.13
Baiap2l2	uniq_pcRNA	0	11		ENSMUSG00000018126.15
Baiap3	uniq_pcRNA	0	11		ENSMUSG00000047507.12
Bambi	uniq_pcRNA	0	13		ENSMUSG00000024232.2
Barhl1	uniq_pcRNA	0	10		ENSMUSG00000026805.14
Batf	uniq_pcRNA	0	7		ENSMUSG00000034266.6
Batf2	uniq_pcRNA	0	9		ENSMUSG00000039699.14
BC017158	uniq_pcRNA	0	26		ENSMUSG00000030780.15
BC031181	uniq_pcRNA	0	7		ENSMUSG00000036299.5
Bcan	uniq_pcRNA	0	13		ENSMUSG00000004892.13
Bdh2	uniq_pcRNA	0	8		ENSMUSG00000028167.15
Best1	uniq_pcRNA	0	7		ENSMUSG00000037418.6
Bfsp2	uniq_pcRNA	0	7		ENSMUSG00000032556.11
Bgn	uniq_pcRNA	0	10		ENSMUSG00000031375.17
Bmp3	uniq_pcRNA	0	9		ENSMUSG00000029335.5
Bmp5	uniq_pcRNA	0	7		ENSMUSG00000032179.7
Bnc1	uniq_pcRNA	0	7		ENSMUSG00000025105.10
Bnip3	uniq_pcRNA	0	8		ENSMUSG00000078566.8
Bok	uniq_pcRNA	0	13		ENSMUSG00000026278.14
Bpifb1	uniq_pcRNA	0	8		ENSMUSG00000027485.15
Bpifb2	uniq_pcRNA	0	7		ENSMUSG00000027481.2
Bpifc	uniq_pcRNA	0	10		ENSMUSG00000050108.12
Bri3bp	uniq_pcRNA	0	8		ENSMUSG00000037905.13
Bsx	uniq_pcRNA	0	9		ENSMUSG00000054360.4
Btg2	uniq_pcRNA	0	26		ENSMUSG00000020423.6
Bud13	uniq_pcRNA	0	8		ENSMUSG00000032077.5
Bud23	uniq_pcRNA	0	9		ENSMUSG00000005378.17
Bysl	uniq_pcRNA	0	10		ENSMUSG00000023988.8
C1qtnf1	uniq_pcRNA	0	11		ENSMUSG00000017446.14
C3	uniq_pcRNA	0	10		ENSMUSG00000024164.15
C6	uniq_pcRNA	0	8		ENSMUSG00000022181.16
CAAA01077340.1	uniq_pcRNA	0	8		ENSMUSG00000118522.1
Cabp7	uniq_pcRNA	0	13		ENSMUSG00000009075.2
Cacng5	uniq_pcRNA	0	9		ENSMUSG00000040373.12
Cadm3	uniq_pcRNA	0	11		ENSMUSG00000005338.13
Calb2	uniq_pcRNA	0	19		ENSMUSG00000003657.9
Camk1g	uniq_pcRNA	0	11		ENSMUSG00000016179.11
Camkk1	uniq_pcRNA	0	13		ENSMUSG00000020785.17
Camkv	uniq_pcRNA	0	9		ENSMUSG00000032936.13
Capn1	uniq_pcRNA	0	12		ENSMUSG00000024942.17
Capn11	uniq_pcRNA	0	23		ENSMUSG00000058626.16
Capn12	uniq_pcRNA	0	7		ENSMUSG00000054083.8
Car5a	uniq_pcRNA	0	14		ENSMUSG00000025317.7
Card10	uniq_pcRNA	0	13		ENSMUSG00000033170.14
Card19	uniq_pcRNA	0	7		ENSMUSG00000037960.11
Caskin1	uniq_pcRNA	0	10		ENSMUSG00000033597.9
Caskin2	uniq_pcRNA	0	8		ENSMUSG00000034471.12
Casp6	uniq_pcRNA	0	7		ENSMUSG00000027997.9
Cavin1	uniq_pcRNA	0	9		ENSMUSG00000004044.9
Cbx8	uniq_pcRNA	0	7		ENSMUSG00000025578.9
Cby2	uniq_pcRNA	0	9		ENSMUSG00000034913.10
Cc2d2b	uniq_pcRNA	0	16		ENSMUSG00000108929.2
Ccdc130	uniq_pcRNA	0	10		ENSMUSG00000004994.12
Ccdc152	uniq_pcRNA	0	7		ENSMUSG00000091119.2
Ccdc158	uniq_pcRNA	0	8		ENSMUSG00000050050.17
Ccdc169	uniq_pcRNA	0	9		ENSMUSG00000048655.17
Ccdc27	uniq_pcRNA	0	7		ENSMUSG00000039492.7
Ccdc36	uniq_pcRNA	0	7		ENSMUSG00000047220.5
Ccdc38	uniq_pcRNA	0	8		ENSMUSG00000036168.15
Ccdc39	uniq_pcRNA	0	9		ENSMUSG00000027676.11
Ccdc74a	uniq_pcRNA	0	8		ENSMUSG00000041617.10
Ccdc92b	uniq_pcRNA	0	11		ENSMUSG00000069814.6
Ccdc9b	uniq_pcRNA	0	7		ENSMUSG00000045838.8
Cchcr1	uniq_pcRNA	0	23		ENSMUSG00000040312.14
Ccn4	uniq_pcRNA	0	14		ENSMUSG00000005124.10
Ccp110	uniq_pcRNA	0	11		ENSMUSG00000033904.16
Ccr9	uniq_pcRNA	0	7		ENSMUSG00000029530.16
Ccsap	uniq_pcRNA	0	12		ENSMUSG00000031971.15
Cct6a	uniq_pcRNA	0	8		ENSMUSG00000029447.11
Cd177	uniq_pcRNA	0	7		ENSMUSG00000052212.6
Cd244a	uniq_pcRNA	0	9		ENSMUSG00000004709.14
Cd274	uniq_pcRNA	0	9		ENSMUSG00000016496.7
Cd40	uniq_pcRNA	0	7		ENSMUSG00000017652.16
Cd79a	uniq_pcRNA	0	8		ENSMUSG00000003379.7
Cd83	uniq_pcRNA	0	10		ENSMUSG00000015396.4
Cdc26	uniq_pcRNA	0	8		ENSMUSG00000066149.11
Cdca7l	uniq_pcRNA	0	21		ENSMUSG00000021175.15
Cdcp3	uniq_pcRNA	0	16		ENSMUSG00000006204.7
Cdh16	uniq_pcRNA	0	10		ENSMUSG00000031881.6
Cdh18	uniq_pcRNA	0	8		ENSMUSG00000040420.15
Cdh5	uniq_pcRNA	0	24		ENSMUSG00000031871.9
Cdhr1	uniq_pcRNA	0	12		ENSMUSG00000021803.10
Cdhr2	uniq_pcRNA	0	7		ENSMUSG00000034918.8
Cdkl1	uniq_pcRNA	0	7		ENSMUSG00000020990.5
Ceacam16	uniq_pcRNA	0	7		ENSMUSG00000014686.8
Cela1	uniq_pcRNA	0	8		ENSMUSG00000023031.8
Cenph	uniq_pcRNA	0	11		ENSMUSG00000045273.8
Cep290	uniq_pcRNA	0	8		ENSMUSG00000019971.10
Ces1e	uniq_pcRNA	0	8		ENSMUSG00000061959.13
Ces4a	uniq_pcRNA	0	12		ENSMUSG00000060560.8
Ces5a	uniq_pcRNA	0	7		ENSMUSG00000058019.13
Cfap206	uniq_pcRNA	0	8		ENSMUSG00000028294.15
Cfap221	uniq_pcRNA	0	9		ENSMUSG00000036962.12
Cfap45	uniq_pcRNA	0	9		ENSMUSG00000026546.16
Cfap53	uniq_pcRNA	0	7		ENSMUSG00000035394.11
Cfap58	uniq_pcRNA	0	9		ENSMUSG00000046585.9
Cfap69	uniq_pcRNA	0	7		ENSMUSG00000040473.15
Cfap70	uniq_pcRNA	0	9		ENSMUSG00000039543.16
Cfap97d2	uniq_pcRNA	0	11		ENSMUSG00000090336.5
Cflar	uniq_pcRNA	0	27		ENSMUSG00000026031.15
Chdh	uniq_pcRNA	0	15		ENSMUSG00000015970.19
Chl1	uniq_pcRNA	0	8		ENSMUSG00000030077.11
Chmp1a	uniq_pcRNA	0	9		ENSMUSG00000000743.9
Chrdl2	uniq_pcRNA	0	12		ENSMUSG00000030732.13
Chrm1	uniq_pcRNA	0	7		ENSMUSG00000032773.9
Chrm2	uniq_pcRNA	0	10		ENSMUSG00000045613.9
Chst7	uniq_pcRNA	0	7		ENSMUSG00000037347.7
Chsy3	uniq_pcRNA	0	39		ENSMUSG00000058152.8
Ciao3	uniq_pcRNA	0	15		ENSMUSG00000002280.11
Cilp2	uniq_pcRNA	0	21		ENSMUSG00000044006.8
Cisd1	uniq_pcRNA	0	7		ENSMUSG00000037710.8
Cited1	uniq_pcRNA	0	7		ENSMUSG00000051159.16
CK137956	uniq_pcRNA	0	25		ENSMUSG00000028813.2
Ckap4	uniq_pcRNA	0	9		ENSMUSG00000046841.5
Cklf	uniq_pcRNA	0	10		ENSMUSG00000054400.16
Clcf1	uniq_pcRNA	0	10		ENSMUSG00000040663.9
Clcnkb	uniq_pcRNA	0	7		ENSMUSG00000006216.10
Cldn18	uniq_pcRNA	0	7		ENSMUSG00000032473.13
Cldn2	uniq_pcRNA	0	7		ENSMUSG00000047230.6
Clpp	uniq_pcRNA	0	7		ENSMUSG00000002660.8
Clu	uniq_pcRNA	0	9		ENSMUSG00000022037.15
Cmbl	uniq_pcRNA	0	7		ENSMUSG00000022235.15
Cmtm8	uniq_pcRNA	0	19		ENSMUSG00000041012.4
Cndp1	uniq_pcRNA	0	10		ENSMUSG00000056162.14
Cnppd1	uniq_pcRNA	0	10		ENSMUSG00000033159.14
Cntd1	uniq_pcRNA	0	7		ENSMUSG00000078653.4
Cntn6	uniq_pcRNA	0	7		ENSMUSG00000030092.14
Cntnap1	uniq_pcRNA	0	11		ENSMUSG00000017167.6
Cntnap5c	uniq_pcRNA	0	9		ENSMUSG00000038048.8
Cntrob	uniq_pcRNA	0	11		ENSMUSG00000032782.19
Col17a1	uniq_pcRNA	0	16		ENSMUSG00000025064.15
Col19a1	uniq_pcRNA	0	30		ENSMUSG00000026141.13
Col1a1	uniq_pcRNA	0	7		ENSMUSG00000001506.10
Col4a6	uniq_pcRNA	0	7		ENSMUSG00000031273.16
Col5a3	uniq_pcRNA	0	22		ENSMUSG00000004098.7
Col6a1	uniq_pcRNA	0	9		ENSMUSG00000001119.7
Col6a5	uniq_pcRNA	0	7		ENSMUSG00000091345.9
Colgalt2	uniq_pcRNA	0	18		ENSMUSG00000032649.14
Comp	uniq_pcRNA	0	7		ENSMUSG00000031849.9
Coq10b	uniq_pcRNA	0	10		ENSMUSG00000025981.13
Cox7b2	uniq_pcRNA	0	9		ENSMUSG00000049387.10
Cox8a	uniq_pcRNA	0	7		ENSMUSG00000035885.5
Cpa2	uniq_pcRNA	0	9		ENSMUSG00000071553.10
Cpm	uniq_pcRNA	0	14		ENSMUSG00000020183.11
Cpn1	uniq_pcRNA	0	7		ENSMUSG00000025196.4
Cpne3	uniq_pcRNA	0	8		ENSMUSG00000028228.5
Cpne8	uniq_pcRNA	0	11		ENSMUSG00000052560.15
Cpne9	uniq_pcRNA	0	10		ENSMUSG00000030270.11
Cpt2	uniq_pcRNA	0	7		ENSMUSG00000028607.16
Crb1	uniq_pcRNA	0	12		ENSMUSG00000063681.14
Crlf1	uniq_pcRNA	0	14		ENSMUSG00000007888.15
Crtam	uniq_pcRNA	0	7		ENSMUSG00000032021.14
Crybb1	uniq_pcRNA	0	10		ENSMUSG00000029343.17
Crybb2	uniq_pcRNA	0	10		ENSMUSG00000042240.14
Csf3r	uniq_pcRNA	0	7		ENSMUSG00000028859.14
Csnk2b	uniq_pcRNA	0	7		ENSMUSG00000024387.13
Ctcfl	uniq_pcRNA	0	7		ENSMUSG00000070495.11
Ctsz	uniq_pcRNA	0	12		ENSMUSG00000016256.10
Cul7	uniq_pcRNA	0	8		ENSMUSG00000038545.13
Cutal	uniq_pcRNA	0	7		ENSMUSG00000026870.19
Cxcl12	uniq_pcRNA	0	16		ENSMUSG00000061353.11
Cyb5rl	uniq_pcRNA	0	14		ENSMUSG00000028621.17
Cyba	uniq_pcRNA	0	10		ENSMUSG00000006519.11
Cygb	uniq_pcRNA	0	16		ENSMUSG00000020810.5
Cyp11a1	uniq_pcRNA	0	9		ENSMUSG00000032323.13
Cyp1a1	uniq_pcRNA	0	7		ENSMUSG00000032315.6
Cyp24a1	uniq_pcRNA	0	9		ENSMUSG00000038567.5
Cyp26c1	uniq_pcRNA	0	14		ENSMUSG00000062432.4
Cyp27a1	uniq_pcRNA	0	7		ENSMUSG00000026170.6
Cyp2ab1	uniq_pcRNA	0	8		ENSMUSG00000022818.13
Cyp2b10	uniq_pcRNA	0	9		ENSMUSG00000030483.14
Cyp39a1	uniq_pcRNA	0	10		ENSMUSG00000023963.10
Cyp4f15	uniq_pcRNA	0	7		ENSMUSG00000073424.9
Cyp4f39	uniq_pcRNA	0	10		ENSMUSG00000061126.5
Cyp4v3	uniq_pcRNA	0	7		ENSMUSG00000079057.4
Cyp4x1	uniq_pcRNA	0	7		ENSMUSG00000047155.13
Cyth4	uniq_pcRNA	0	12		ENSMUSG00000018008.8
D130043K22Rik	uniq_pcRNA	0	23		ENSMUSG00000006711.15
D1Ertd622e	uniq_pcRNA	0	32		ENSMUSG00000044768.16
Dcdc2a	uniq_pcRNA	0	80		ENSMUSG00000035910.15
Dchs2	uniq_pcRNA	0	27		ENSMUSG00000102692.1
Dclk1	uniq_pcRNA	0	26		ENSMUSG00000027797.15
Dclk3	uniq_pcRNA	0	15		ENSMUSG00000032500.10
Ddias	uniq_pcRNA	0	8		ENSMUSG00000030641.10
Ddost	uniq_pcRNA	0	8		ENSMUSG00000028757.4
Ddx25	uniq_pcRNA	0	8		ENSMUSG00000032101.6
Ddx49	uniq_pcRNA	0	12		ENSMUSG00000057788.13
Ddx50	uniq_pcRNA	0	9		ENSMUSG00000020076.7
Ddx60	uniq_pcRNA	0	7		ENSMUSG00000037921.15
Defb36	uniq_pcRNA	0	8		ENSMUSG00000044863.7
Degs2	uniq_pcRNA	0	9		ENSMUSG00000021263.11
Dhh	uniq_pcRNA	0	7		ENSMUSG00000023000.5
Dhx57	uniq_pcRNA	0	10		ENSMUSG00000035051.15
Dio1	uniq_pcRNA	0	9		ENSMUSG00000034785.14
Dipk1a	uniq_pcRNA	0	16		ENSMUSG00000029270.10
Diras2	uniq_pcRNA	0	7		ENSMUSG00000047842.7
Dkk2	uniq_pcRNA	0	7		ENSMUSG00000028031.6
Dlk1	uniq_pcRNA	0	11		ENSMUSG00000040856.17
Dll1	uniq_pcRNA	0	17		ENSMUSG00000014773.13
Dlx5	uniq_pcRNA	0	7		ENSMUSG00000029755.10
Dmap1	uniq_pcRNA	0	9		ENSMUSG00000009640.11
Dmbt1	uniq_pcRNA	0	9		ENSMUSG00000047517.12
Dmbx1	uniq_pcRNA	0	16		ENSMUSG00000028707.15
Dmrta2	uniq_pcRNA	0	15		ENSMUSG00000047143.3
Dmwd	uniq_pcRNA	0	9		ENSMUSG00000030410.16
Dnah12	uniq_pcRNA	0	28		ENSMUSG00000021879.13
Dnajb4	uniq_pcRNA	0	8		ENSMUSG00000028035.13
Dnajb5	uniq_pcRNA	0	8		ENSMUSG00000036052.14
Dnajc16	uniq_pcRNA	0	9		ENSMUSG00000040697.10
Dnajc22	uniq_pcRNA	0	8		ENSMUSG00000038009.7
Dnajc5g	uniq_pcRNA	0	8		ENSMUSG00000053856.7
Dnase1l3	uniq_pcRNA	0	8		ENSMUSG00000025279.7
Dnpep	uniq_pcRNA	0	8		ENSMUSG00000026209.15
Dok3	uniq_pcRNA	0	10		ENSMUSG00000035711.5
Dok4	uniq_pcRNA	0	14		ENSMUSG00000040631.8
Dok6	uniq_pcRNA	0	8		ENSMUSG00000073514.4
Dok7	uniq_pcRNA	0	20		ENSMUSG00000044716.12
Dolpp1	uniq_pcRNA	0	12		ENSMUSG00000026856.14
Dpf2	uniq_pcRNA	0	8		ENSMUSG00000024826.15
Dph3	uniq_pcRNA	0	8		ENSMUSG00000021905.14
Dph7	uniq_pcRNA	0	8		ENSMUSG00000026975.10
Dpy19l2	uniq_pcRNA	0	7		ENSMUSG00000085576.3
Dram2	uniq_pcRNA	0	10		ENSMUSG00000027900.15
Drc1	uniq_pcRNA	0	8		ENSMUSG00000073102.7
Dsg4	uniq_pcRNA	0	7		ENSMUSG00000001804.9
Duox2	uniq_pcRNA	0	9		ENSMUSG00000068452.8
Dupd1	uniq_pcRNA	0	10		ENSMUSG00000063821.6
Dus1l	uniq_pcRNA	0	8		ENSMUSG00000025155.15
Dusp14	uniq_pcRNA	0	7		ENSMUSG00000018648.15
Dusp15	uniq_pcRNA	0	8		ENSMUSG00000042662.16
Dynll2	uniq_pcRNA	0	15		ENSMUSG00000020483.14
Dyrk2	uniq_pcRNA	0	9		ENSMUSG00000028630.9
Dzank1	uniq_pcRNA	0	9		ENSMUSG00000037259.15
E130309D02Rik	uniq_pcRNA	0	17		ENSMUSG00000039244.10
Eapp	uniq_pcRNA	0	8		ENSMUSG00000054302.15
Ecel1	uniq_pcRNA	0	9		ENSMUSG00000026247.13
Ecm1	uniq_pcRNA	0	8		ENSMUSG00000028108.15
Edf1	uniq_pcRNA	0	8		ENSMUSG00000015092.9
Edn3	uniq_pcRNA	0	8		ENSMUSG00000027524.9
Ednrb	uniq_pcRNA	0	7		ENSMUSG00000022122.15
Efcab12	uniq_pcRNA	0	11		ENSMUSG00000030321.15
Efcab2	uniq_pcRNA	0	7		ENSMUSG00000026495.8
Efcab5	uniq_pcRNA	0	21		ENSMUSG00000050944.14
Efhb	uniq_pcRNA	0	10		ENSMUSG00000023931.5
Efhd1	uniq_pcRNA	0	23		ENSMUSG00000026255.15
Efhd2	uniq_pcRNA	0	16		ENSMUSG00000040659.3
Efna2	uniq_pcRNA	0	8		ENSMUSG00000003070.6
Efna3	uniq_pcRNA	0	7		ENSMUSG00000028039.11
Egf	uniq_pcRNA	0	18		ENSMUSG00000028017.7
Egfl7	uniq_pcRNA	0	8		ENSMUSG00000026921.20
Egr2	uniq_pcRNA	0	9		ENSMUSG00000037868.15
Ehd2	uniq_pcRNA	0	7		ENSMUSG00000074364.6
Ehd3	uniq_pcRNA	0	7		ENSMUSG00000024065.8
Eif1	uniq_pcRNA	0	8		ENSMUSG00000035530.13
Elac2	uniq_pcRNA	0	12		ENSMUSG00000020549.14
Elmo3	uniq_pcRNA	0	13		ENSMUSG00000014791.10
Elp6	uniq_pcRNA	0	11		ENSMUSG00000054836.12
Emc1	uniq_pcRNA	0	9		ENSMUSG00000078517.12
Eml3	uniq_pcRNA	0	9		ENSMUSG00000071647.5
Eno2	uniq_pcRNA	0	16		ENSMUSG00000004267.16
Eno4	uniq_pcRNA	0	8		ENSMUSG00000048029.10
Entpd3	uniq_pcRNA	0	9		ENSMUSG00000041608.8
Epdr1	uniq_pcRNA	0	8		ENSMUSG00000002808.7
Epha1	uniq_pcRNA	0	8		ENSMUSG00000029859.6
Epha10	uniq_pcRNA	0	26		ENSMUSG00000028876.7
Epha6	uniq_pcRNA	0	9		ENSMUSG00000055540.15
Epha8	uniq_pcRNA	0	10		ENSMUSG00000028661.8
Ephb6	uniq_pcRNA	0	7		ENSMUSG00000029869.7
Epm2a	uniq_pcRNA	0	7		ENSMUSG00000055493.4
Epn3	uniq_pcRNA	0	8		ENSMUSG00000010080.15
Eps8l3	uniq_pcRNA	0	8		ENSMUSG00000040600.9
Epsti1	uniq_pcRNA	0	7		ENSMUSG00000022014.15
Erbb2	uniq_pcRNA	0	8		ENSMUSG00000062312.5
Erfe	uniq_pcRNA	0	10		ENSMUSG00000047443.14
Erich6b	uniq_pcRNA	0	16		ENSMUSG00000022002.2
Errfi1	uniq_pcRNA	0	8		ENSMUSG00000028967.10
Esam	uniq_pcRNA	0	8		ENSMUSG00000001946.14
Esr2	uniq_pcRNA	0	9		ENSMUSG00000021055.14
Esyt1	uniq_pcRNA	0	12		ENSMUSG00000025366.8
Etfb	uniq_pcRNA	0	9		ENSMUSG00000004610.4
Etfrf1	uniq_pcRNA	0	7		ENSMUSG00000040370.13
Evpl	uniq_pcRNA	0	13		ENSMUSG00000034282.3
Extl1	uniq_pcRNA	0	11		ENSMUSG00000028838.11
F10	uniq_pcRNA	0	8		ENSMUSG00000031444.16
F12	uniq_pcRNA	0	10		ENSMUSG00000021492.15
F830045P16Rik	uniq_pcRNA	0	8		ENSMUSG00000043727.5
Fads3	uniq_pcRNA	0	13		ENSMUSG00000024664.5
Fads6	uniq_pcRNA	0	7		ENSMUSG00000044788.10
Fam110a	uniq_pcRNA	0	17		ENSMUSG00000027459.16
Fam131b	uniq_pcRNA	0	8		ENSMUSG00000029861.17
Fam171a2	uniq_pcRNA	0	8		ENSMUSG00000034685.4
Fam180a	uniq_pcRNA	0	9		ENSMUSG00000047420.8
Fam184a	uniq_pcRNA	0	34		ENSMUSG00000019856.14
Fam186a	uniq_pcRNA	0	7		ENSMUSG00000045350.15
Fam186b	uniq_pcRNA	0	8		ENSMUSG00000078907.2
Fam214b	uniq_pcRNA	0	8		ENSMUSG00000036002.12
Fam241a	uniq_pcRNA	0	8		ENSMUSG00000050549.8
Fam241b	uniq_pcRNA	0	20		ENSMUSG00000020083.13
Fam3b	uniq_pcRNA	0	10		ENSMUSG00000022938.8
Fam47e	uniq_pcRNA	0	8		ENSMUSG00000057068.15
Fam83b	uniq_pcRNA	0	7		ENSMUSG00000032358.12
Fastkd1	uniq_pcRNA	0	8		ENSMUSG00000027086.16
Fbp1	uniq_pcRNA	0	9		ENSMUSG00000069805.10
Fbxl16	uniq_pcRNA	0	9		ENSMUSG00000025738.8
Fbxo32	uniq_pcRNA	0	17		ENSMUSG00000022358.7
Fbxo36	uniq_pcRNA	0	15		ENSMUSG00000073633.9
Fbxw10	uniq_pcRNA	0	10		ENSMUSG00000090173.8
Fcf1	uniq_pcRNA	0	8		ENSMUSG00000021243.14
Fdxr	uniq_pcRNA	0	7		ENSMUSG00000018861.8
Fen1	uniq_pcRNA	0	7		ENSMUSG00000024742.15
Fev	uniq_pcRNA	0	9		ENSMUSG00000055197.4
Fezf2	uniq_pcRNA	0	7		ENSMUSG00000021743.6
Fgf20	uniq_pcRNA	0	7		ENSMUSG00000031603.14
Fgf4	uniq_pcRNA	0	21		ENSMUSG00000050917.5
Fgf6	uniq_pcRNA	0	10		ENSMUSG00000000183.6
Fgf8	uniq_pcRNA	0	7		ENSMUSG00000025219.13
Fgf9	uniq_pcRNA	0	11		ENSMUSG00000021974.15
Flii	uniq_pcRNA	0	10		ENSMUSG00000002812.4
Flnc	uniq_pcRNA	0	17		ENSMUSG00000068699.12
Flt3	uniq_pcRNA	0	23		ENSMUSG00000042817.15
Fmod	uniq_pcRNA	0	7		ENSMUSG00000041559.7
Fndc5	uniq_pcRNA	0	7		ENSMUSG00000001334.9
Foxm1	uniq_pcRNA	0	19		ENSMUSG00000001517.14
Foxn1	uniq_pcRNA	0	8		ENSMUSG00000002057.4
Foxo4	uniq_pcRNA	0	8		ENSMUSG00000042903.8
Foxo6	uniq_pcRNA	0	45		ENSMUSG00000052135.8
Foxred2	uniq_pcRNA	0	21		ENSMUSG00000016552.13
Frmd7	uniq_pcRNA	0	7		ENSMUSG00000036131.12
Frmpd3	uniq_pcRNA	0	17		ENSMUSG00000042425.18
Frrs1l	uniq_pcRNA	0	8		ENSMUSG00000045589.7
Fstl5	uniq_pcRNA	0	7		ENSMUSG00000034098.14
Fuca2	uniq_pcRNA	0	7		ENSMUSG00000019810.15
Furin	uniq_pcRNA	0	19		ENSMUSG00000030530.15
Fyb2	uniq_pcRNA	0	11		ENSMUSG00000078612.9
Fzd5	uniq_pcRNA	0	18		ENSMUSG00000045005.9
Gabarap	uniq_pcRNA	0	7		ENSMUSG00000018567.14
Gabrd	uniq_pcRNA	0	7		ENSMUSG00000029054.8
Gabrp	uniq_pcRNA	0	8		ENSMUSG00000020159.8
Gad2	uniq_pcRNA	0	14		ENSMUSG00000026787.3
Gal	uniq_pcRNA	0	10		ENSMUSG00000024907.7
Galc	uniq_pcRNA	0	10		ENSMUSG00000021003.10
Galm	uniq_pcRNA	0	8		ENSMUSG00000035473.10
Galnt12	uniq_pcRNA	0	10		ENSMUSG00000039774.12
Ganab	uniq_pcRNA	0	9		ENSMUSG00000071650.6
Garem2	uniq_pcRNA	0	8		ENSMUSG00000044576.6
Gata1	uniq_pcRNA	0	8		ENSMUSG00000031162.14
Gata2	uniq_pcRNA	0	24		ENSMUSG00000015053.14
Gatad1	uniq_pcRNA	0	7		ENSMUSG00000007415.15
Gckr	uniq_pcRNA	0	7		ENSMUSG00000059434.9
Gdpd2	uniq_pcRNA	0	7		ENSMUSG00000019359.14
Gfer	uniq_pcRNA	0	7		ENSMUSG00000040888.10
Gfi1	uniq_pcRNA	0	8		ENSMUSG00000029275.18
Gigyf1	uniq_pcRNA	0	14		ENSMUSG00000029714.11
Gimap8	uniq_pcRNA	0	7		ENSMUSG00000064262.7
Gjc2	uniq_pcRNA	0	7		ENSMUSG00000043448.13
Gjc3	uniq_pcRNA	0	7		ENSMUSG00000056966.7
Glb1l3	uniq_pcRNA	0	7		ENSMUSG00000031966.7
Gldn	uniq_pcRNA	0	8		ENSMUSG00000046167.5
Glrx5	uniq_pcRNA	0	9		ENSMUSG00000021102.4
Gltp	uniq_pcRNA	0	8		ENSMUSG00000011884.13
Glul	uniq_pcRNA	0	15		ENSMUSG00000026473.16
Gm12830	uniq_pcRNA	0	7		ENSMUSG00000055198.3
Gm17359	uniq_pcRNA	0	26		ENSMUSG00000091685.6
Gm19410	uniq_pcRNA	0	24		ENSMUSG00000109372.1
Gm20458	uniq_pcRNA	0	10		ENSMUSG00000090996.1
Gm28038	uniq_pcRNA	0	8		ENSMUSG00000098794.1
Gm28308	uniq_pcRNA	0	37		ENSMUSG00000101298.1
Gm35339	uniq_pcRNA	0	7		ENSMUSG00000109179.2
Gm38392	uniq_pcRNA	0	10		ENSMUSG00000103766.5
Gm4131	uniq_pcRNA	0	7		ENSMUSG00000100486.7
Gm43738	uniq_pcRNA	0	12		ENSMUSG00000105204.1
Gm44503	uniq_pcRNA	0	11		ENSMUSG00000089865.2
Gm44579	uniq_pcRNA	0	7		ENSMUSG00000108748.1
Gm44973	uniq_pcRNA	0	10		ENSMUSG00000109129.1
Gm45785	uniq_pcRNA	0	7		ENSMUSG00000110136.1
Gm48551	uniq_pcRNA	0	8		ENSMUSG00000113262.1
Gm4894	uniq_pcRNA	0	8		ENSMUSG00000054156.8
Gm49354	uniq_pcRNA	0	22		ENSMUSG00000114763.1
Gm49510	uniq_pcRNA	0	8		ENSMUSG00000116069.1
Gm50253	uniq_pcRNA	0	12		ENSMUSG00000117819.1
Gm6569	uniq_pcRNA	0	9		ENSMUSG00000086361.1
Gm765	uniq_pcRNA	0	16		ENSMUSG00000090667.2
Gm826	uniq_pcRNA	0	7		ENSMUSG00000074623.4
Gm960	uniq_pcRNA	0	32		ENSMUSG00000071691.11
Gnat3	uniq_pcRNA	0	7		ENSMUSG00000028777.8
Golga2	uniq_pcRNA	0	11		ENSMUSG00000002546.17
Golga7b	uniq_pcRNA	0	7		ENSMUSG00000042532.14
Gpam	uniq_pcRNA	0	10		ENSMUSG00000024978.11
Gpat3	uniq_pcRNA	0	10		ENSMUSG00000029314.14
Gpatch4	uniq_pcRNA	0	13		ENSMUSG00000028069.16
Gpr108	uniq_pcRNA	0	8		ENSMUSG00000005823.9
Gpr132	uniq_pcRNA	0	18		ENSMUSG00000021298.8
Gpr142	uniq_pcRNA	0	7		ENSMUSG00000034677.9
Gpr143	uniq_pcRNA	0	11		ENSMUSG00000025333.10
Gpr157	uniq_pcRNA	0	7		ENSMUSG00000047875.6
Gpr160	uniq_pcRNA	0	9		ENSMUSG00000037661.14
Gpr162	uniq_pcRNA	0	8		ENSMUSG00000038390.11
Gpr26	uniq_pcRNA	0	7		ENSMUSG00000040125.4
Gpr45	uniq_pcRNA	0	7		ENSMUSG00000041907.9
Gprc5a	uniq_pcRNA	0	9		ENSMUSG00000046733.7
Gprin1	uniq_pcRNA	0	7		ENSMUSG00000069227.4
Gprin2	uniq_pcRNA	0	7		ENSMUSG00000071531.3
Gps1	uniq_pcRNA	0	7		ENSMUSG00000025156.17
Gramd1c	uniq_pcRNA	0	16		ENSMUSG00000036292.14
Grb14	uniq_pcRNA	0	30		ENSMUSG00000026888.14
Grcc10	uniq_pcRNA	0	14		ENSMUSG00000072772.3
Gripap1	uniq_pcRNA	0	14		ENSMUSG00000031153.16
Grm5	uniq_pcRNA	0	7		ENSMUSG00000049583.15
Grm6	uniq_pcRNA	0	7		ENSMUSG00000000617.14
Gsg1	uniq_pcRNA	0	9		ENSMUSG00000030206.13
Gstz1	uniq_pcRNA	0	8		ENSMUSG00000021033.11
Gucy1b2	uniq_pcRNA	0	23		ENSMUSG00000021933.11
Gucy2e	uniq_pcRNA	0	16		ENSMUSG00000020890.11
Gulo	uniq_pcRNA	0	9		ENSMUSG00000034450.8
Gys2	uniq_pcRNA	0	7		ENSMUSG00000030244.7
H2ax	uniq_pcRNA	0	8		ENSMUSG00000049932.3
H3f3b	uniq_pcRNA	0	13		ENSMUSG00000016559.14
Habp2	uniq_pcRNA	0	10		ENSMUSG00000025075.14
Hagh	uniq_pcRNA	0	10		ENSMUSG00000024158.17
Haghl	uniq_pcRNA	0	14		ENSMUSG00000061046.9
Hapln4	uniq_pcRNA	0	11		ENSMUSG00000007594.10
Hars	uniq_pcRNA	0	8		ENSMUSG00000001380.7
Has3	uniq_pcRNA	0	22		ENSMUSG00000031910.14
Haus7	uniq_pcRNA	0	8		ENSMUSG00000031371.14
Hcn3	uniq_pcRNA	0	11		ENSMUSG00000028051.10
Hcrtr1	uniq_pcRNA	0	9		ENSMUSG00000028778.15
Hdac11	uniq_pcRNA	0	20		ENSMUSG00000034245.10
Hectd3	uniq_pcRNA	0	15		ENSMUSG00000046861.9
Hemk1	uniq_pcRNA	0	7		ENSMUSG00000032579.14
Hephl1	uniq_pcRNA	0	10		ENSMUSG00000031936.9
Hexdc	uniq_pcRNA	0	8		ENSMUSG00000039307.16
Heyl	uniq_pcRNA	0	10		ENSMUSG00000032744.4
Hhatl	uniq_pcRNA	0	12		ENSMUSG00000032523.11
Hhipl1	uniq_pcRNA	0	16		ENSMUSG00000021260.8
Hid1	uniq_pcRNA	0	15		ENSMUSG00000034586.14
Hif3a	uniq_pcRNA	0	8		ENSMUSG00000004328.15
Hipk4	uniq_pcRNA	0	7		ENSMUSG00000040424.15
Hk3	uniq_pcRNA	0	12		ENSMUSG00000025877.14
Hltf	uniq_pcRNA	0	18		ENSMUSG00000002428.12
Hmgcs1	uniq_pcRNA	0	9		ENSMUSG00000093930.2
Hmx1	uniq_pcRNA	0	12		ENSMUSG00000067438.5
Hnf1b	uniq_pcRNA	0	31		ENSMUSG00000020679.11
Homer3	uniq_pcRNA	0	11		ENSMUSG00000003573.15
Hoxa10	uniq_pcRNA	0	10		ENSMUSG00000000938.11
Hoxa11	uniq_pcRNA	0	7		ENSMUSG00000038210.10
Hoxb9	uniq_pcRNA	0	21		ENSMUSG00000020875.9
Hoxc10	uniq_pcRNA	0	7		ENSMUSG00000022484.7
Hoxc4	uniq_pcRNA	0	17		ENSMUSG00000075394.4
Hoxd11	uniq_pcRNA	0	8		ENSMUSG00000042499.13
Hoxd3	uniq_pcRNA	0	16		ENSMUSG00000079277.9
Hpn	uniq_pcRNA	0	9		ENSMUSG00000001249.14
Hras	uniq_pcRNA	0	8		ENSMUSG00000025499.18
Hrh3	uniq_pcRNA	0	9		ENSMUSG00000039059.11
Hs3st3a1	uniq_pcRNA	0	9		ENSMUSG00000047759.6
Hsbp1	uniq_pcRNA	0	7		ENSMUSG00000031839.7
Hsd11b1	uniq_pcRNA	0	8		ENSMUSG00000016194.14
Hsf5	uniq_pcRNA	0	8		ENSMUSG00000070345.3
Hspa4l	uniq_pcRNA	0	7		ENSMUSG00000025757.13
Htr3b	uniq_pcRNA	0	9		ENSMUSG00000008590.4
Htr5a	uniq_pcRNA	0	8		ENSMUSG00000039106.6
Htr6	uniq_pcRNA	0	17		ENSMUSG00000028747.10
Hykk	uniq_pcRNA	0	7		ENSMUSG00000035878.13
Ice2	uniq_pcRNA	0	8		ENSMUSG00000032235.15
Icmt	uniq_pcRNA	0	28		ENSMUSG00000039662.16
Id3	uniq_pcRNA	0	7		ENSMUSG00000007872.3
Ier2	uniq_pcRNA	0	12		ENSMUSG00000053560.5
Ier3ip1	uniq_pcRNA	0	7		ENSMUSG00000090000.2
Igf2	uniq_pcRNA	0	16		ENSMUSG00000048583.16
Igfbp7	uniq_pcRNA	0	8		ENSMUSG00000036256.13
Igfn1	uniq_pcRNA	0	19		ENSMUSG00000051985.12
Ihh	uniq_pcRNA	0	11		ENSMUSG00000006538.12
Il10ra	uniq_pcRNA	0	8		ENSMUSG00000032089.16
Il15	uniq_pcRNA	0	9		ENSMUSG00000031712.10
Il15ra	uniq_pcRNA	0	7		ENSMUSG00000023206.16
Il16	uniq_pcRNA	0	10		ENSMUSG00000001741.12
Il17f	uniq_pcRNA	0	8		ENSMUSG00000041872.9
Il17rc	uniq_pcRNA	0	8		ENSMUSG00000030281.16
Il18	uniq_pcRNA	0	7		ENSMUSG00000039217.13
Il18r1	uniq_pcRNA	0	7		ENSMUSG00000026070.15
Il21r	uniq_pcRNA	0	7		ENSMUSG00000030745.9
Il4ra	uniq_pcRNA	0	20		ENSMUSG00000030748.9
Inava	uniq_pcRNA	0	15		ENSMUSG00000041605.16
Inhbb	uniq_pcRNA	0	7		ENSMUSG00000037035.5
Ins2	uniq_pcRNA	0	18		ENSMUSG00000000215.11
Insrr	uniq_pcRNA	0	10		ENSMUSG00000005640.11
Ipcef1	uniq_pcRNA	0	7		ENSMUSG00000064065.15
Iqank1	uniq_pcRNA	0	7		ENSMUSG00000102018.8
Iqcf2	uniq_pcRNA	0	8		ENSMUSG00000118396.2
Irak1	uniq_pcRNA	0	8		ENSMUSG00000031392.18
Irf5	uniq_pcRNA	0	11		ENSMUSG00000029771.12
Irf9	uniq_pcRNA	0	7		ENSMUSG00000002325.15
Irs1	uniq_pcRNA	0	9		ENSMUSG00000055980.2
Irx6	uniq_pcRNA	0	7		ENSMUSG00000031738.14
Iscu	uniq_pcRNA	0	7		ENSMUSG00000025825.12
Islr2	uniq_pcRNA	0	7		ENSMUSG00000051243.14
Ism2	uniq_pcRNA	0	11		ENSMUSG00000050671.12
Isoc2b	uniq_pcRNA	0	9		ENSMUSG00000052605.12
Isx	uniq_pcRNA	0	7		ENSMUSG00000031621.9
Itga5	uniq_pcRNA	0	17		ENSMUSG00000000555.8
Itgad	uniq_pcRNA	0	9		ENSMUSG00000070369.13
Itgae	uniq_pcRNA	0	7		ENSMUSG00000005947.11
Itgam	uniq_pcRNA	0	14		ENSMUSG00000030786.18
Itm2c	uniq_pcRNA	0	8		ENSMUSG00000026223.15
Ivd	uniq_pcRNA	0	12		ENSMUSG00000027332.11
Jmjd6	uniq_pcRNA	0	8		ENSMUSG00000056962.11
Josd1	uniq_pcRNA	0	11		ENSMUSG00000022426.6
Jph3	uniq_pcRNA	0	11		ENSMUSG00000025318.13
Jph4	uniq_pcRNA	0	13		ENSMUSG00000022208.12
Jpt1	uniq_pcRNA	0	8		ENSMUSG00000020737.12
Junb	uniq_pcRNA	0	9		ENSMUSG00000052837.7
Kbtbd12	uniq_pcRNA	0	20		ENSMUSG00000033182.12
Kcnc2	uniq_pcRNA	0	8		ENSMUSG00000035681.7
Kcng2	uniq_pcRNA	0	26		ENSMUSG00000059852.7
Kcnh7	uniq_pcRNA	0	8		ENSMUSG00000059742.10
Kcnip2	uniq_pcRNA	0	18		ENSMUSG00000025221.16
Kcnj10	uniq_pcRNA	0	7		ENSMUSG00000044708.5
Kcnj15	uniq_pcRNA	0	8		ENSMUSG00000062609.14
Kcnk9	uniq_pcRNA	0	8		ENSMUSG00000036760.7
Kcp	uniq_pcRNA	0	19		ENSMUSG00000059022.15
Kctd15	uniq_pcRNA	0	12		ENSMUSG00000030499.9
Kctd17	uniq_pcRNA	0	15		ENSMUSG00000033287.16
Kdm4d	uniq_pcRNA	0	7		ENSMUSG00000053914.9
Kdr	uniq_pcRNA	0	8		ENSMUSG00000062960.10
Khdrbs2	uniq_pcRNA	0	14		ENSMUSG00000026058.11
Kif19a	uniq_pcRNA	0	14		ENSMUSG00000010021.13
Kif3a	uniq_pcRNA	0	20		ENSMUSG00000018395.19
Kl	uniq_pcRNA	0	12		ENSMUSG00000058488.7
Klb	uniq_pcRNA	0	7		ENSMUSG00000029195.10
Klhl31	uniq_pcRNA	0	7		ENSMUSG00000044938.8
Klhl36	uniq_pcRNA	0	12		ENSMUSG00000031828.9
Klhl40	uniq_pcRNA	0	10		ENSMUSG00000074001.3
Klrg2	uniq_pcRNA	0	13		ENSMUSG00000071537.6
Kmt5c	uniq_pcRNA	0	13		ENSMUSG00000059851.15
Kpna7	uniq_pcRNA	0	9		ENSMUSG00000038770.17
Krt7	uniq_pcRNA	0	7		ENSMUSG00000023039.17
Krt77	uniq_pcRNA	0	7		ENSMUSG00000067594.6
Krt80	uniq_pcRNA	0	9		ENSMUSG00000037185.9
Ky	uniq_pcRNA	0	23		ENSMUSG00000035606.8
Lad1	uniq_pcRNA	0	7		ENSMUSG00000041782.14
Lama4	uniq_pcRNA	0	28		ENSMUSG00000019846.11
Lamb2	uniq_pcRNA	0	7		ENSMUSG00000052911.9
Larp6	uniq_pcRNA	0	7		ENSMUSG00000034839.5
Lbh	uniq_pcRNA	0	9		ENSMUSG00000024063.13
Lbhd2	uniq_pcRNA	0	7		ENSMUSG00000087075.2
Lcp1	uniq_pcRNA	0	14		ENSMUSG00000021998.16
Ldb2	uniq_pcRNA	0	44		ENSMUSG00000039706.11
Ldb3	uniq_pcRNA	0	14		ENSMUSG00000021798.14
Lemd1	uniq_pcRNA	0	37		ENSMUSG00000079330.9
Leprotl1	uniq_pcRNA	0	9		ENSMUSG00000031513.8
Lfng	uniq_pcRNA	0	8		ENSMUSG00000029570.5
Lgals8	uniq_pcRNA	0	21		ENSMUSG00000057554.13
Lgi3	uniq_pcRNA	0	7		ENSMUSG00000033595.7
Lhfpl1	uniq_pcRNA	0	7		ENSMUSG00000041700.9
Lhx3	uniq_pcRNA	0	11		ENSMUSG00000026934.15
Lhx8	uniq_pcRNA	0	7		ENSMUSG00000096225.7
Lhx9	uniq_pcRNA	0	9		ENSMUSG00000019230.14
Lingo4	uniq_pcRNA	0	7		ENSMUSG00000044505.5
Lipg	uniq_pcRNA	0	15		ENSMUSG00000053846.5
Lix1	uniq_pcRNA	0	9		ENSMUSG00000047786.12
Lman1	uniq_pcRNA	0	10		ENSMUSG00000041891.16
Lmo3	uniq_pcRNA	0	7		ENSMUSG00000030226.12
Lmod1	uniq_pcRNA	0	13		ENSMUSG00000048096.7
Loxl4	uniq_pcRNA	0	7		ENSMUSG00000025185.14
Lpar2	uniq_pcRNA	0	8		ENSMUSG00000031861.16
Lpar3	uniq_pcRNA	0	7		ENSMUSG00000036832.5
Lpin3	uniq_pcRNA	0	13		ENSMUSG00000027412.12
Lpo	uniq_pcRNA	0	8		ENSMUSG00000009356.12
Lratd2	uniq_pcRNA	0	9		ENSMUSG00000072568.4
Lrfn1	uniq_pcRNA	0	12		ENSMUSG00000030600.15
Lrfn3	uniq_pcRNA	0	7		ENSMUSG00000036957.8
Lrp2bp	uniq_pcRNA	0	7		ENSMUSG00000031637.13
Lrp3	uniq_pcRNA	0	15		ENSMUSG00000001802.16
Lrrc17	uniq_pcRNA	0	7		ENSMUSG00000039883.5
Lrrc40	uniq_pcRNA	0	18		ENSMUSG00000063052.9
Lrrc45	uniq_pcRNA	0	9		ENSMUSG00000025145.13
Lrrc55	uniq_pcRNA	0	9		ENSMUSG00000075224.10
Lrrc6	uniq_pcRNA	0	12		ENSMUSG00000022375.6
Lrrc61	uniq_pcRNA	0	10		ENSMUSG00000073096.11
Lrrc71	uniq_pcRNA	0	7		ENSMUSG00000023084.11
Lrrc74a	uniq_pcRNA	0	9		ENSMUSG00000059114.8
Lrrc75b	uniq_pcRNA	0	7		ENSMUSG00000046807.10
Lrrc8e	uniq_pcRNA	0	7		ENSMUSG00000046589.7
Lrrk2	uniq_pcRNA	0	7		ENSMUSG00000036273.15
Lrrtm3	uniq_pcRNA	0	8		ENSMUSG00000042846.8
Lsm11	uniq_pcRNA	0	7		ENSMUSG00000044847.13
Lsmem1	uniq_pcRNA	0	14		ENSMUSG00000071342.5
Lsp1	uniq_pcRNA	0	28		ENSMUSG00000018819.10
Lsr	uniq_pcRNA	0	12		ENSMUSG00000001247.16
Lta4h	uniq_pcRNA	0	11		ENSMUSG00000015889.8
Ltf	uniq_pcRNA	0	9		ENSMUSG00000032496.7
Ly6h	uniq_pcRNA	0	10		ENSMUSG00000022577.17
Lyn	uniq_pcRNA	0	28		ENSMUSG00000042228.14
Lyrm7	uniq_pcRNA	0	8		ENSMUSG00000020268.14
Lzts2	uniq_pcRNA	0	13		ENSMUSG00000035342.14
Macc1	uniq_pcRNA	0	7		ENSMUSG00000041886.7
Macroh2a2	uniq_pcRNA	0	33		ENSMUSG00000020086.6
Mad2l2	uniq_pcRNA	0	8		ENSMUSG00000029003.11
Maf	uniq_pcRNA	0	7		ENSMUSG00000055435.6
Maf1	uniq_pcRNA	0	9		ENSMUSG00000022553.16
Mafa	uniq_pcRNA	0	7		ENSMUSG00000047591.5
Mag	uniq_pcRNA	0	8		ENSMUSG00000036634.15
Malsu1	uniq_pcRNA	0	8		ENSMUSG00000029815.12
Map3k21	uniq_pcRNA	0	23		ENSMUSG00000031853.5
Mapk15	uniq_pcRNA	0	9		ENSMUSG00000063704.13
Mapk1ip1	uniq_pcRNA	0	10		ENSMUSG00000041775.7
Marchf10	uniq_pcRNA	0	27		ENSMUSG00000078627.9
Marcksl1	uniq_pcRNA	0	9		ENSMUSG00000047945.6
Maskbp3	uniq_pcRNA	0	9		ENSMUSG00000117942.1
Mast1	uniq_pcRNA	0	14		ENSMUSG00000053693.16
Matk	uniq_pcRNA	0	7		ENSMUSG00000004933.17
Matn3	uniq_pcRNA	0	7		ENSMUSG00000020583.4
Mbd1	uniq_pcRNA	0	7		ENSMUSG00000024561.11
Mcam	uniq_pcRNA	0	7		ENSMUSG00000032135.15
Mcrip1	uniq_pcRNA	0	7		ENSMUSG00000061111.8
Mcrs1	uniq_pcRNA	0	13		ENSMUSG00000037570.16
Mdfi	uniq_pcRNA	0	15		ENSMUSG00000032717.14
Mdh1b	uniq_pcRNA	0	9		ENSMUSG00000025963.5
Med10	uniq_pcRNA	0	9		ENSMUSG00000021598.9
Meis3	uniq_pcRNA	0	8		ENSMUSG00000041420.18
Meltf	uniq_pcRNA	0	11		ENSMUSG00000022780.5
Men1	uniq_pcRNA	0	7		ENSMUSG00000024947.17
Meox1	uniq_pcRNA	0	11		ENSMUSG00000001493.9
Mep1b	uniq_pcRNA	0	8		ENSMUSG00000024313.8
Mesd	uniq_pcRNA	0	8		ENSMUSG00000038503.15
Metrn	uniq_pcRNA	0	8		ENSMUSG00000002274.13
Metrnl	uniq_pcRNA	0	7		ENSMUSG00000039208.15
Mfap3l	uniq_pcRNA	0	23		ENSMUSG00000031647.10
Mfng	uniq_pcRNA	0	12		ENSMUSG00000018169.12
Mfsd3	uniq_pcRNA	0	8		ENSMUSG00000019080.8
Mgat1	uniq_pcRNA	0	10		ENSMUSG00000020346.16
Mib2	uniq_pcRNA	0	15		ENSMUSG00000029060.17
Mid2	uniq_pcRNA	0	8		ENSMUSG00000000266.11
Mief1	uniq_pcRNA	0	9		ENSMUSG00000022412.14
Minar1	uniq_pcRNA	0	16		ENSMUSG00000039313.14
Mindy1	uniq_pcRNA	0	8		ENSMUSG00000038712.16
Mindy4b-ps	uniq_pcRNA	0	7		ENSMUSG00000101860.4
Mis18a	uniq_pcRNA	0	7		ENSMUSG00000022978.11
Mlc1	uniq_pcRNA	0	8		ENSMUSG00000035805.13
Mmab	uniq_pcRNA	0	15		ENSMUSG00000029575.17
Mmel1	uniq_pcRNA	0	11		ENSMUSG00000058183.14
Mmp14	uniq_pcRNA	0	9		ENSMUSG00000000957.11
Mmp2	uniq_pcRNA	0	13		ENSMUSG00000031740.8
Morc4	uniq_pcRNA	0	8		ENSMUSG00000031434.15
Mpi	uniq_pcRNA	0	9		ENSMUSG00000032306.14
Mpzl3	uniq_pcRNA	0	8		ENSMUSG00000070305.10
Mrm1	uniq_pcRNA	0	9		ENSMUSG00000018405.7
Mro	uniq_pcRNA	0	7		ENSMUSG00000064036.15
Mroh6	uniq_pcRNA	0	8		ENSMUSG00000098678.1
Mrpl38	uniq_pcRNA	0	7		ENSMUSG00000020775.13
Mrpl42	uniq_pcRNA	0	8		ENSMUSG00000062981.5
Mrpl9	uniq_pcRNA	0	8		ENSMUSG00000028140.13
Mrps10	uniq_pcRNA	0	10		ENSMUSG00000034729.16
Mrps30	uniq_pcRNA	0	8		ENSMUSG00000021731.10
Msh4	uniq_pcRNA	0	9		ENSMUSG00000005493.15
Msh5	uniq_pcRNA	0	8		ENSMUSG00000007035.15
Msrb2	uniq_pcRNA	0	15		ENSMUSG00000023094.14
Mt1	uniq_pcRNA	0	21		ENSMUSG00000031765.8
Mtg2	uniq_pcRNA	0	9		ENSMUSG00000039069.19
Mtrr	uniq_pcRNA	0	9		ENSMUSG00000034617.7
Mturn	uniq_pcRNA	0	9		ENSMUSG00000038065.13
Muc2	uniq_pcRNA	0	17		ENSMUSG00000025515.15
Muc4	uniq_pcRNA	0	25		ENSMUSG00000079620.13
Muc5b	uniq_pcRNA	0	9		ENSMUSG00000066108.7
Muc6	uniq_pcRNA	0	9		ENSMUSG00000048191.15
Mus81	uniq_pcRNA	0	9		ENSMUSG00000024906.10
Mutyh	uniq_pcRNA	0	10		ENSMUSG00000028687.17
Mvd	uniq_pcRNA	0	8		ENSMUSG00000006517.5
Mxd4	uniq_pcRNA	0	12		ENSMUSG00000037235.13
Myb	uniq_pcRNA	0	8		ENSMUSG00000019982.15
Mycl	uniq_pcRNA	0	7		ENSMUSG00000028654.13
Myh2	uniq_pcRNA	0	8		ENSMUSG00000033196.17
Mylk2	uniq_pcRNA	0	13		ENSMUSG00000027470.9
Mylk3	uniq_pcRNA	0	9		ENSMUSG00000031698.14
Mylk4	uniq_pcRNA	0	7		ENSMUSG00000044951.17
Myo1f	uniq_pcRNA	0	7		ENSMUSG00000024300.17
Mypn	uniq_pcRNA	0	8		ENSMUSG00000020067.8
N4bp2l1	uniq_pcRNA	0	9		ENSMUSG00000041132.11
Naaa	uniq_pcRNA	0	7		ENSMUSG00000029413.14
Nab1	uniq_pcRNA	0	17		ENSMUSG00000002881.14
Naga	uniq_pcRNA	0	10		ENSMUSG00000022453.8
Nagk	uniq_pcRNA	0	7		ENSMUSG00000034744.13
Nanos3	uniq_pcRNA	0	16		ENSMUSG00000056155.6
Napb	uniq_pcRNA	0	9		ENSMUSG00000027438.14
Napepld	uniq_pcRNA	0	9		ENSMUSG00000044968.16
Nat8l	uniq_pcRNA	0	8		ENSMUSG00000048142.9
Nav3	uniq_pcRNA	0	9		ENSMUSG00000020181.18
Nbl1	uniq_pcRNA	0	10		ENSMUSG00000041120.6
Nckap1l	uniq_pcRNA	0	8		ENSMUSG00000022488.9
Ncln	uniq_pcRNA	0	11		ENSMUSG00000020238.14
Ncmap	uniq_pcRNA	0	10		ENSMUSG00000043924.16
Ndst2	uniq_pcRNA	0	9		ENSMUSG00000039308.6
Ndufa11	uniq_pcRNA	0	7		ENSMUSG00000002379.7
Ndufa12	uniq_pcRNA	0	9		ENSMUSG00000020022.17
Ndufa8	uniq_pcRNA	0	7		ENSMUSG00000026895.7
Ndufs1	uniq_pcRNA	0	9		ENSMUSG00000025968.16
Ndufs7	uniq_pcRNA	0	8		ENSMUSG00000020153.14
Necap2	uniq_pcRNA	0	9		ENSMUSG00000028923.14
Nectin4	uniq_pcRNA	0	8		ENSMUSG00000006411.12
Negr1	uniq_pcRNA	0	8		ENSMUSG00000040037.13
Nek11	uniq_pcRNA	0	16		ENSMUSG00000035032.12
Nek4	uniq_pcRNA	0	8		ENSMUSG00000021918.10
Nek8	uniq_pcRNA	0	8		ENSMUSG00000017405.14
Nelfe	uniq_pcRNA	0	9		ENSMUSG00000024369.16
Nfkbib	uniq_pcRNA	0	10		ENSMUSG00000030595.15
Nfkbil1	uniq_pcRNA	0	9		ENSMUSG00000042419.8
Nfkbiz	uniq_pcRNA	0	10		ENSMUSG00000035356.17
Ngb	uniq_pcRNA	0	7		ENSMUSG00000021032.13
Ngfr	uniq_pcRNA	0	17		ENSMUSG00000000120.6
Nipal4	uniq_pcRNA	0	7		ENSMUSG00000020411.2
Nipsnap3b	uniq_pcRNA	0	8		ENSMUSG00000015247.10
Nkx2-1	uniq_pcRNA	0	8		ENSMUSG00000001496.15
Nkx2-2	uniq_pcRNA	0	15		ENSMUSG00000027434.11
Nlrp1a	uniq_pcRNA	0	8		ENSMUSG00000069830.10
Nme9	uniq_pcRNA	0	7		ENSMUSG00000046242.8
Nmrk1	uniq_pcRNA	0	7		ENSMUSG00000037847.14
Nod2	uniq_pcRNA	0	20		ENSMUSG00000055994.15
Nodal	uniq_pcRNA	0	10		ENSMUSG00000037171.6
Nol3	uniq_pcRNA	0	8		ENSMUSG00000014776.7
Nop9	uniq_pcRNA	0	11		ENSMUSG00000019297.9
Nostrin	uniq_pcRNA	0	8		ENSMUSG00000034738.8
Notch3	uniq_pcRNA	0	39		ENSMUSG00000038146.8
Notum	uniq_pcRNA	0	13		ENSMUSG00000042988.10
Nox3	uniq_pcRNA	0	14		ENSMUSG00000023802.4
Npas1	uniq_pcRNA	0	8		ENSMUSG00000001988.9
Npepl1	uniq_pcRNA	0	10		ENSMUSG00000039263.16
Nphp3	uniq_pcRNA	0	12		ENSMUSG00000032558.19
Npm3	uniq_pcRNA	0	7		ENSMUSG00000056209.7
Nptx1	uniq_pcRNA	0	10		ENSMUSG00000025582.4
Nr1i2	uniq_pcRNA	0	8		ENSMUSG00000022809.4
Nr2e1	uniq_pcRNA	0	9		ENSMUSG00000019803.11
Nr2f2	uniq_pcRNA	0	11		ENSMUSG00000030551.14
Nr2f6	uniq_pcRNA	0	14		ENSMUSG00000002393.14
Nrbf2	uniq_pcRNA	0	8		ENSMUSG00000075000.11
Nrep	uniq_pcRNA	0	7		ENSMUSG00000042834.15
Nrip3	uniq_pcRNA	0	8		ENSMUSG00000034825.14
Nrn1	uniq_pcRNA	0	7		ENSMUSG00000039114.16
Nsg1	uniq_pcRNA	0	8		ENSMUSG00000029126.7
Nsmce1	uniq_pcRNA	0	13		ENSMUSG00000030750.13
Nsmf	uniq_pcRNA	0	7		ENSMUSG00000006476.19
Nsun6	uniq_pcRNA	0	9		ENSMUSG00000026707.15
Ntf3	uniq_pcRNA	0	38		ENSMUSG00000049107.13
Ntpcr	uniq_pcRNA	0	10		ENSMUSG00000031851.14
Nudt14	uniq_pcRNA	0	8		ENSMUSG00000002804.4
Nudt6	uniq_pcRNA	0	11		ENSMUSG00000050174.15
Nupl2	uniq_pcRNA	0	8		ENSMUSG00000048439.15
Nxph4	uniq_pcRNA	0	7		ENSMUSG00000040258.6
Nyap2	uniq_pcRNA	0	8		ENSMUSG00000054976.14
Oaz1	uniq_pcRNA	0	11		ENSMUSG00000035242.15
Oc90	uniq_pcRNA	0	10		ENSMUSG00000015001.17
Ocel1	uniq_pcRNA	0	7		ENSMUSG00000002396.8
Oit1	uniq_pcRNA	0	9		ENSMUSG00000021749.6
Olfml2b	uniq_pcRNA	0	9		ENSMUSG00000038463.8
Olfr1414	uniq_pcRNA	0	8		ENSMUSG00000042849.11
Onecut2	uniq_pcRNA	0	26		ENSMUSG00000045991.19
Opn3	uniq_pcRNA	0	9		ENSMUSG00000026525.9
Oprm1	uniq_pcRNA	0	25		ENSMUSG00000000766.18
Osbpl7	uniq_pcRNA	0	8		ENSMUSG00000038534.19
Oscp1	uniq_pcRNA	0	20		ENSMUSG00000042616.8
Osgin2	uniq_pcRNA	0	9		ENSMUSG00000041153.9
Osmr	uniq_pcRNA	0	14		ENSMUSG00000022146.12
Osr1	uniq_pcRNA	0	8		ENSMUSG00000048387.8
Osr2	uniq_pcRNA	0	10		ENSMUSG00000022330.5
Otop1	uniq_pcRNA	0	10		ENSMUSG00000051596.13
Otop2	uniq_pcRNA	0	20		ENSMUSG00000050201.9
Otud3	uniq_pcRNA	0	9		ENSMUSG00000041161.8
Otulinl	uniq_pcRNA	0	10		ENSMUSG00000056069.10
Otx1	uniq_pcRNA	0	7		ENSMUSG00000005917.15
P2rx1	uniq_pcRNA	0	9		ENSMUSG00000020787.14
P2rx6	uniq_pcRNA	0	7		ENSMUSG00000022758.14
P3h3	uniq_pcRNA	0	7		ENSMUSG00000023191.9
Pabpc1l	uniq_pcRNA	0	12		ENSMUSG00000054582.4
Pacsin1	uniq_pcRNA	0	17		ENSMUSG00000040276.15
Padi6	uniq_pcRNA	0	8		ENSMUSG00000040935.12
Pak7	uniq_pcRNA	0	8		ENSMUSG00000039913.12
Pamr1	uniq_pcRNA	0	10		ENSMUSG00000027188.8
Panx2	uniq_pcRNA	0	7		ENSMUSG00000058441.7
Pappa	uniq_pcRNA	0	24		ENSMUSG00000028370.7
Papss2	uniq_pcRNA	0	14		ENSMUSG00000024899.7
Paqr6	uniq_pcRNA	0	7		ENSMUSG00000041423.16
Pax6	uniq_pcRNA	0	21		ENSMUSG00000027168.21
Pcdha1	uniq_pcRNA	0	15		ENSMUSG00000103442.5
Pclo	uniq_pcRNA	0	8		ENSMUSG00000061601.15
Pcnx4	uniq_pcRNA	0	12		ENSMUSG00000034501.7
Pcp4l1	uniq_pcRNA	0	12		ENSMUSG00000038370.6
Pcsk9	uniq_pcRNA	0	8		ENSMUSG00000044254.6
Pcyox1l	uniq_pcRNA	0	18		ENSMUSG00000024579.7
Pde4c	uniq_pcRNA	0	9		ENSMUSG00000031842.15
Pde6h	uniq_pcRNA	0	7		ENSMUSG00000064330.9
Pdgfb	uniq_pcRNA	0	9		ENSMUSG00000000489.7
Pdlim2	uniq_pcRNA	0	9		ENSMUSG00000022090.10
Pdzk1	uniq_pcRNA	0	12		ENSMUSG00000038298.14
Pef1	uniq_pcRNA	0	34		ENSMUSG00000028779.16
Peli3	uniq_pcRNA	0	9		ENSMUSG00000024901.15
Pfdn4	uniq_pcRNA	0	19		ENSMUSG00000052033.13
Pfkm	uniq_pcRNA	0	21		ENSMUSG00000033065.14
Pgap3	uniq_pcRNA	0	9		ENSMUSG00000038208.13
Pgr	uniq_pcRNA	0	7		ENSMUSG00000031870.16
Phb	uniq_pcRNA	0	7		ENSMUSG00000038845.11
Phf19	uniq_pcRNA	0	21		ENSMUSG00000026873.9
Phyhip	uniq_pcRNA	0	9		ENSMUSG00000003469.9
Pigr	uniq_pcRNA	0	7		ENSMUSG00000026417.13
Pik3ip1	uniq_pcRNA	0	11		ENSMUSG00000034614.14
Pim2	uniq_pcRNA	0	9		ENSMUSG00000031155.17
Pim3	uniq_pcRNA	0	12		ENSMUSG00000035828.11
Pitx1	uniq_pcRNA	0	7		ENSMUSG00000021506.7
Pitx3	uniq_pcRNA	0	9		ENSMUSG00000025229.15
Piwil1	uniq_pcRNA	0	18		ENSMUSG00000029423.10
Piwil4	uniq_pcRNA	0	20		ENSMUSG00000036912.18
Pla2g15	uniq_pcRNA	0	12		ENSMUSG00000031903.7
Pla2g4d	uniq_pcRNA	0	7		ENSMUSG00000070719.4
Plcb2	uniq_pcRNA	0	14		ENSMUSG00000040061.17
Plcd1	uniq_pcRNA	0	7		ENSMUSG00000010660.3
Plcd3	uniq_pcRNA	0	26		ENSMUSG00000020937.14
Plcd4	uniq_pcRNA	0	7		ENSMUSG00000026173.15
Pld2	uniq_pcRNA	0	7		ENSMUSG00000020828.13
Plek	uniq_pcRNA	0	8		ENSMUSG00000020120.15
Plekha4	uniq_pcRNA	0	7		ENSMUSG00000040428.19
Plekhj1	uniq_pcRNA	0	10		ENSMUSG00000035278.9
Plg	uniq_pcRNA	0	8		ENSMUSG00000059481.5
Plod1	uniq_pcRNA	0	7		ENSMUSG00000019055.15
Plp1	uniq_pcRNA	0	8		ENSMUSG00000031425.15
Plpp7	uniq_pcRNA	0	10		ENSMUSG00000051373.5
Plppr2	uniq_pcRNA	0	7		ENSMUSG00000040563.13
Plppr3	uniq_pcRNA	0	11		ENSMUSG00000035835.14
Plvap	uniq_pcRNA	0	9		ENSMUSG00000034845.6
Pm20d1	uniq_pcRNA	0	12		ENSMUSG00000042251.12
Pmfbp1	uniq_pcRNA	0	26		ENSMUSG00000031727.8
Pnkp	uniq_pcRNA	0	8		ENSMUSG00000002963.17
Pnlip	uniq_pcRNA	0	8		ENSMUSG00000046008.8
Pold1	uniq_pcRNA	0	26		ENSMUSG00000038644.14
Polg2	uniq_pcRNA	0	15		ENSMUSG00000020718.12
Polrmt	uniq_pcRNA	0	10		ENSMUSG00000020329.12
Pon1	uniq_pcRNA	0	7		ENSMUSG00000002588.13
Pou4f1	uniq_pcRNA	0	10		ENSMUSG00000048349.9
Ppan	uniq_pcRNA	0	23		ENSMUSG00000004100.12
Ppargc1a	uniq_pcRNA	0	16		ENSMUSG00000029167.13
Ppid	uniq_pcRNA	0	16		ENSMUSG00000027804.13
Ppif	uniq_pcRNA	0	9		ENSMUSG00000021868.7
Ppp1ca	uniq_pcRNA	0	13		ENSMUSG00000040385.7
Ppp1r13l	uniq_pcRNA	0	10		ENSMUSG00000040734.14
Ppp1r26	uniq_pcRNA	0	7		ENSMUSG00000035829.13
Ppp1r32	uniq_pcRNA	0	8		ENSMUSG00000035179.4
Ppp1r3g	uniq_pcRNA	0	7		ENSMUSG00000050423.11
Prcd	uniq_pcRNA	0	13		ENSMUSG00000075410.13
Prdm12	uniq_pcRNA	0	9		ENSMUSG00000079466.2
Prdm13	uniq_pcRNA	0	10		ENSMUSG00000040478.14
Prkd1	uniq_pcRNA	0	17		ENSMUSG00000002688.8
Prkd2	uniq_pcRNA	0	17		ENSMUSG00000041187.16
Prokr1	uniq_pcRNA	0	9		ENSMUSG00000049409.9
Prph2	uniq_pcRNA	0	7		ENSMUSG00000023978.5
Prr33	uniq_pcRNA	0	10		ENSMUSG00000043795.10
Prr36	uniq_pcRNA	0	8		ENSMUSG00000064125.14
Prrt3	uniq_pcRNA	0	10		ENSMUSG00000045009.9
Prrx2	uniq_pcRNA	0	9		ENSMUSG00000039476.13
Prss56	uniq_pcRNA	0	7		ENSMUSG00000036480.9
Psd	uniq_pcRNA	0	14		ENSMUSG00000037126.16
Psma7	uniq_pcRNA	0	8		ENSMUSG00000027566.15
Psmc3ip	uniq_pcRNA	0	10		ENSMUSG00000019303.14
Psmc4	uniq_pcRNA	0	9		ENSMUSG00000030603.16
Psmd8	uniq_pcRNA	0	17		ENSMUSG00000030591.17
Ptcd1	uniq_pcRNA	0	12		ENSMUSG00000029624.10
Ptger4	uniq_pcRNA	0	9		ENSMUSG00000039942.15
Ptges2	uniq_pcRNA	0	11		ENSMUSG00000026820.5
Ptpn18	uniq_pcRNA	0	8		ENSMUSG00000026126.15
Ptprb	uniq_pcRNA	0	21		ENSMUSG00000020154.10
Pvalb	uniq_pcRNA	0	7		ENSMUSG00000005716.16
Pycr1	uniq_pcRNA	0	8		ENSMUSG00000025140.15
Pygl	uniq_pcRNA	0	8		ENSMUSG00000021069.17
Pygo1	uniq_pcRNA	0	7		ENSMUSG00000034910.5
Pyroxd2	uniq_pcRNA	0	13		ENSMUSG00000060224.4
Qprt	uniq_pcRNA	0	10		ENSMUSG00000030674.5
Qrich2	uniq_pcRNA	0	22		ENSMUSG00000070331.14
Rab13	uniq_pcRNA	0	7		ENSMUSG00000027935.14
Rab17	uniq_pcRNA	0	7		ENSMUSG00000026304.13
Rab1b	uniq_pcRNA	0	8		ENSMUSG00000024870.6
Rab20	uniq_pcRNA	0	8		ENSMUSG00000031504.6
Rab21	uniq_pcRNA	0	10		ENSMUSG00000020132.10
Rab36	uniq_pcRNA	0	26		ENSMUSG00000020175.15
Rab3d	uniq_pcRNA	0	13		ENSMUSG00000019066.13
Rab5if	uniq_pcRNA	0	8		ENSMUSG00000027637.3
Rab7b	uniq_pcRNA	0	7		ENSMUSG00000052688.12
Rac2	uniq_pcRNA	0	7		ENSMUSG00000033220.7
Rad1	uniq_pcRNA	0	11		ENSMUSG00000022248.14
Ramp3	uniq_pcRNA	0	7		ENSMUSG00000041046.7
Ran	uniq_pcRNA	0	24		ENSMUSG00000029430.13
Rapgef3	uniq_pcRNA	0	21		ENSMUSG00000022469.17
Rapgefl1	uniq_pcRNA	0	11		ENSMUSG00000038020.5
Rasa4	uniq_pcRNA	0	24		ENSMUSG00000004952.13
Rasgrf2	uniq_pcRNA	0	7		ENSMUSG00000021708.17
Rasgrp3	uniq_pcRNA	0	7		ENSMUSG00000071042.12
Rasgrp4	uniq_pcRNA	0	18		ENSMUSG00000030589.15
Rasl10b	uniq_pcRNA	0	8		ENSMUSG00000020684.14
Rassf6	uniq_pcRNA	0	9		ENSMUSG00000029370.10
Rbm8a	uniq_pcRNA	0	11		ENSMUSG00000038374.10
Rcor2	uniq_pcRNA	0	12		ENSMUSG00000024968.14
Rdh5	uniq_pcRNA	0	7		ENSMUSG00000025350.15
Rem1	uniq_pcRNA	0	7		ENSMUSG00000000359.3
Repin1	uniq_pcRNA	0	8		ENSMUSG00000052751.16
Rex1bd	uniq_pcRNA	0	8		ENSMUSG00000058833.11
Rflna	uniq_pcRNA	0	8		ENSMUSG00000037962.7
Rgl2	uniq_pcRNA	0	11		ENSMUSG00000041354.16
Rgp1	uniq_pcRNA	0	8		ENSMUSG00000028468.15
Rgs19	uniq_pcRNA	0	12		ENSMUSG00000002458.13
Rgs8	uniq_pcRNA	0	31		ENSMUSG00000042671.12
Rhbg	uniq_pcRNA	0	8		ENSMUSG00000104445.1
Rhoj	uniq_pcRNA	0	15		ENSMUSG00000046768.13
Rhoq	uniq_pcRNA	0	13		ENSMUSG00000024143.15
Ribc2	uniq_pcRNA	0	11		ENSMUSG00000022431.3
Rin1	uniq_pcRNA	0	8		ENSMUSG00000024883.8
Riok1	uniq_pcRNA	0	14		ENSMUSG00000021428.9
Ripor1	uniq_pcRNA	0	18		ENSMUSG00000038604.9
Ripply1	uniq_pcRNA	0	10		ENSMUSG00000072945.3
Rita1	uniq_pcRNA	0	10		ENSMUSG00000029600.10
Rnaseh2a	uniq_pcRNA	0	15		ENSMUSG00000052926.16
Rnf122	uniq_pcRNA	0	10		ENSMUSG00000039328.11
Rnf41	uniq_pcRNA	0	12		ENSMUSG00000025373.14
Ro60	uniq_pcRNA	0	10		ENSMUSG00000018199.9
Ros1	uniq_pcRNA	0	14		ENSMUSG00000019893.13
Rp1l1	uniq_pcRNA	0	15		ENSMUSG00000046049.7
Rpf2	uniq_pcRNA	0	11		ENSMUSG00000038510.12
Rpl7	uniq_pcRNA	0	9		ENSMUSG00000043716.13
Rpp14	uniq_pcRNA	0	7		ENSMUSG00000023156.4
Rps10	uniq_pcRNA	0	8		ENSMUSG00000052146.16
Rps6ka4	uniq_pcRNA	0	11		ENSMUSG00000024952.13
Rrm2	uniq_pcRNA	0	8		ENSMUSG00000020649.11
Rrp9	uniq_pcRNA	0	9		ENSMUSG00000041506.15
Rspo1	uniq_pcRNA	0	7		ENSMUSG00000028871.7
Rspo4	uniq_pcRNA	0	22		ENSMUSG00000032852.3
Rwdd3	uniq_pcRNA	0	7		ENSMUSG00000028133.17
S100a13	uniq_pcRNA	0	9		ENSMUSG00000042312.10
S1pr3	uniq_pcRNA	0	10		ENSMUSG00000067586.4
Samd14	uniq_pcRNA	0	8		ENSMUSG00000047181.12
Samd7	uniq_pcRNA	0	7		ENSMUSG00000051860.13
Sapcd2	uniq_pcRNA	0	12		ENSMUSG00000026955.13
Sar1b	uniq_pcRNA	0	8		ENSMUSG00000020386.5
Satb1	uniq_pcRNA	0	11		ENSMUSG00000023927.15
Sbk3	uniq_pcRNA	0	7		ENSMUSG00000085272.7
Sc5d	uniq_pcRNA	0	7		ENSMUSG00000032018.14
Scel	uniq_pcRNA	0	9		ENSMUSG00000022123.9
Scg3	uniq_pcRNA	0	9		ENSMUSG00000032181.7
Scn2b	uniq_pcRNA	0	10		ENSMUSG00000070304.12
Scnn1a	uniq_pcRNA	0	20		ENSMUSG00000030340.16
Scrt1	uniq_pcRNA	0	8		ENSMUSG00000048385.9
Sdr42e1	uniq_pcRNA	0	12		ENSMUSG00000034308.13
Sdsl	uniq_pcRNA	0	8		ENSMUSG00000029596.13
Sec16b	uniq_pcRNA	0	15		ENSMUSG00000026589.14
Sec31b	uniq_pcRNA	0	10		ENSMUSG00000051984.13
Sectm1b	uniq_pcRNA	0	7		ENSMUSG00000039364.13
Selenon	uniq_pcRNA	0	8		ENSMUSG00000050989.9
Selenov	uniq_pcRNA	0	9		ENSMUSG00000046750.17
Sema3c	uniq_pcRNA	0	27		ENSMUSG00000028780.13
Sema4c	uniq_pcRNA	0	7		ENSMUSG00000026121.13
Sema6b	uniq_pcRNA	0	16		ENSMUSG00000001227.12
Sema6c	uniq_pcRNA	0	8		ENSMUSG00000038777.19
Senp3	uniq_pcRNA	0	8		ENSMUSG00000005204.12
Septin1	uniq_pcRNA	0	8		ENSMUSG00000000486.13
Septin3	uniq_pcRNA	0	16		ENSMUSG00000022456.18
Serhl	uniq_pcRNA	0	12		ENSMUSG00000058586.12
Sft2d2	uniq_pcRNA	0	10		ENSMUSG00000040848.11
Sfta2	uniq_pcRNA	0	13		ENSMUSG00000090509.2
Sgk3	uniq_pcRNA	0	27		ENSMUSG00000025915.14
Sh2d5	uniq_pcRNA	0	14		ENSMUSG00000045349.15
Sh3tc2	uniq_pcRNA	0	18		ENSMUSG00000045629.8
Shc2	uniq_pcRNA	0	17		ENSMUSG00000020312.12
Shc4	uniq_pcRNA	0	8		ENSMUSG00000035109.14
Shd	uniq_pcRNA	0	8		ENSMUSG00000039154.8
Shoc1	uniq_pcRNA	0	7		ENSMUSG00000038598.9
Shroom1	uniq_pcRNA	0	9		ENSMUSG00000018387.12
Siah3	uniq_pcRNA	0	19		ENSMUSG00000091722.2
Sidt1	uniq_pcRNA	0	16		ENSMUSG00000022696.17
Siglec15	uniq_pcRNA	0	7		ENSMUSG00000091055.2
Sim1	uniq_pcRNA	0	7		ENSMUSG00000019913.4
Sipa1	uniq_pcRNA	0	15		ENSMUSG00000056917.13
Six3	uniq_pcRNA	0	12		ENSMUSG00000038805.10
Skor1	uniq_pcRNA	0	13		ENSMUSG00000022245.15
Skor2	uniq_pcRNA	0	21		ENSMUSG00000091519.1
Slc10a6	uniq_pcRNA	0	7		ENSMUSG00000029321.1
Slc12a9	uniq_pcRNA	0	10		ENSMUSG00000037344.14
Slc13a2	uniq_pcRNA	0	8		ENSMUSG00000001095.5
Slc14a1	uniq_pcRNA	0	14		ENSMUSG00000059336.14
Slc15a5	uniq_pcRNA	0	15		ENSMUSG00000044378.12
Slc18b1	uniq_pcRNA	0	9		ENSMUSG00000037455.16
Slc22a1	uniq_pcRNA	0	13		ENSMUSG00000023829.9
Slc22a15	uniq_pcRNA	0	12		ENSMUSG00000033147.16
Slc22a18	uniq_pcRNA	0	15		ENSMUSG00000000154.16
Slc22a22	uniq_pcRNA	0	14		ENSMUSG00000022366.12
Slc22a8	uniq_pcRNA	0	19		ENSMUSG00000063796.9
Slc25a14	uniq_pcRNA	0	8		ENSMUSG00000031105.16
Slc25a24	uniq_pcRNA	0	9		ENSMUSG00000040322.10
Slc25a30	uniq_pcRNA	0	8		ENSMUSG00000022003.7
Slc25a39	uniq_pcRNA	0	17		ENSMUSG00000018677.9
Slc25a43	uniq_pcRNA	0	9		ENSMUSG00000037636.6
Slc25a45	uniq_pcRNA	0	7		ENSMUSG00000024818.15
Slc25a47	uniq_pcRNA	0	22		ENSMUSG00000048856.9
Slc25a48	uniq_pcRNA	0	17		ENSMUSG00000021509.5
Slc27a4	uniq_pcRNA	0	11		ENSMUSG00000059316.2
Slc29a2	uniq_pcRNA	0	9		ENSMUSG00000024891.6
Slc29a4	uniq_pcRNA	0	23		ENSMUSG00000050822.11
Slc2a10	uniq_pcRNA	0	9		ENSMUSG00000027661.4
Slc2a5	uniq_pcRNA	0	13		ENSMUSG00000028976.10
Slc32a1	uniq_pcRNA	0	7		ENSMUSG00000037771.11
Slc35d2	uniq_pcRNA	0	8		ENSMUSG00000033114.11
Slc35e4	uniq_pcRNA	0	15		ENSMUSG00000048807.2
Slc38a11	uniq_pcRNA	0	7		ENSMUSG00000061171.15
Slc38a3	uniq_pcRNA	0	11		ENSMUSG00000010064.15
Slc39a3	uniq_pcRNA	0	11		ENSMUSG00000046822.14
Slc3a1	uniq_pcRNA	0	9		ENSMUSG00000024131.8
Slc43a1	uniq_pcRNA	0	7		ENSMUSG00000027075.16
Slc44a4	uniq_pcRNA	0	9		ENSMUSG00000007034.15
Slc45a1	uniq_pcRNA	0	12		ENSMUSG00000039838.11
Slc47a1	uniq_pcRNA	0	18		ENSMUSG00000010122.14
Slc4a3	uniq_pcRNA	0	11		ENSMUSG00000006576.16
Slc6a12	uniq_pcRNA	0	19		ENSMUSG00000030109.15
Slc6a17	uniq_pcRNA	0	20		ENSMUSG00000027894.14
Slc6a21	uniq_pcRNA	0	7		ENSMUSG00000070568.12
Slc6a3	uniq_pcRNA	0	9		ENSMUSG00000021609.6
Slc6a7	uniq_pcRNA	0	21		ENSMUSG00000052026.8
Slc7a2	uniq_pcRNA	0	28		ENSMUSG00000031596.15
Slc9a2	uniq_pcRNA	0	25		ENSMUSG00000026062.12
Slc9a3r2	uniq_pcRNA	0	11		ENSMUSG00000002504.15
Slc9a4	uniq_pcRNA	0	10		ENSMUSG00000026065.8
Slco4c1	uniq_pcRNA	0	10		ENSMUSG00000040693.7
Slf1	uniq_pcRNA	0	8		ENSMUSG00000021597.16
Slu7	uniq_pcRNA	0	9		ENSMUSG00000020409.10
Smad9	uniq_pcRNA	0	14		ENSMUSG00000027796.2
Smim4	uniq_pcRNA	0	8		ENSMUSG00000058351.11
Smug1	uniq_pcRNA	0	7		ENSMUSG00000036061.10
Snapc1l	uniq_pcRNA	0	7		ENSMUSG00000114046.1
Snx31	uniq_pcRNA	0	19		ENSMUSG00000013611.14
Socs5	uniq_pcRNA	0	8		ENSMUSG00000037104.9
Sox11	uniq_pcRNA	0	11		ENSMUSG00000063632.6
Sox2	uniq_pcRNA	0	8		ENSMUSG00000074637.7
Sp110	uniq_pcRNA	0	8		ENSMUSG00000070034.13
Sp6	uniq_pcRNA	0	8		ENSMUSG00000038560.7
Spaca7	uniq_pcRNA	0	13		ENSMUSG00000010435.7
Spag16	uniq_pcRNA	0	9		ENSMUSG00000053153.14
Spag5	uniq_pcRNA	0	12		ENSMUSG00000002055.9
Spata18	uniq_pcRNA	0	9		ENSMUSG00000029155.16
Spata20	uniq_pcRNA	0	8		ENSMUSG00000020867.13
Spata25	uniq_pcRNA	0	7		ENSMUSG00000017767.3
Spdef	uniq_pcRNA	0	8		ENSMUSG00000024215.14
Spi1	uniq_pcRNA	0	8		ENSMUSG00000002111.8
Spon2	uniq_pcRNA	0	12		ENSMUSG00000037379.7
Spry1	uniq_pcRNA	0	22		ENSMUSG00000037211.12
Srd5a1	uniq_pcRNA	0	10		ENSMUSG00000021594.11
Srf	uniq_pcRNA	0	10		ENSMUSG00000015605.6
Srgn	uniq_pcRNA	0	15		ENSMUSG00000020077.14
Srm	uniq_pcRNA	0	11		ENSMUSG00000006442.10
Srp9	uniq_pcRNA	0	8		ENSMUSG00000026511.7
Sspn	uniq_pcRNA	0	8		ENSMUSG00000030255.13
Ssrp1	uniq_pcRNA	0	10		ENSMUSG00000027067.16
St6galnac4	uniq_pcRNA	0	9		ENSMUSG00000079442.12
St8sia2	uniq_pcRNA	0	12		ENSMUSG00000025789.9
Stab1	uniq_pcRNA	0	17		ENSMUSG00000042286.13
Stac	uniq_pcRNA	0	10		ENSMUSG00000032502.8
Stard3	uniq_pcRNA	0	24		ENSMUSG00000018167.10
Stat2	uniq_pcRNA	0	11		ENSMUSG00000040033.16
Stat4	uniq_pcRNA	0	14		ENSMUSG00000062939.11
Stat5a	uniq_pcRNA	0	7		ENSMUSG00000004043.14
Stat5b	uniq_pcRNA	0	21		ENSMUSG00000020919.11
Stmn3	uniq_pcRNA	0	7		ENSMUSG00000027581.12
Stoml1	uniq_pcRNA	0	8		ENSMUSG00000032333.6
Ston1	uniq_pcRNA	0	9		ENSMUSG00000033855.15
Stra6l	uniq_pcRNA	0	7		ENSMUSG00000028327.14
Stum	uniq_pcRNA	0	26		ENSMUSG00000053963.7
Stx11	uniq_pcRNA	0	7		ENSMUSG00000039232.12
Stx4a	uniq_pcRNA	0	9		ENSMUSG00000030805.14
Styxl1	uniq_pcRNA	0	11		ENSMUSG00000019178.17
Sugct	uniq_pcRNA	0	12		ENSMUSG00000055137.7
Sult2b1	uniq_pcRNA	0	8		ENSMUSG00000003271.17
Susd2	uniq_pcRNA	0	12		ENSMUSG00000006342.15
Susd5	uniq_pcRNA	0	18		ENSMUSG00000086596.2
Syap1	uniq_pcRNA	0	9		ENSMUSG00000031357.3
Sybu	uniq_pcRNA	0	7		ENSMUSG00000022340.15
Syndig1l	uniq_pcRNA	0	15		ENSMUSG00000071234.3
Syt17	uniq_pcRNA	0	23		ENSMUSG00000058420.8
Syt5	uniq_pcRNA	0	8		ENSMUSG00000004961.7
Syt8	uniq_pcRNA	0	7		ENSMUSG00000031098.18
Tac2	uniq_pcRNA	0	7		ENSMUSG00000025400.11
Tada2b	uniq_pcRNA	0	12		ENSMUSG00000029196.9
Taf1c	uniq_pcRNA	0	19		ENSMUSG00000031832.15
Tafa2	uniq_pcRNA	0	33		ENSMUSG00000044071.9
Tagln3	uniq_pcRNA	0	13		ENSMUSG00000022658.10
Tal1	uniq_pcRNA	0	8		ENSMUSG00000028717.12
Tank	uniq_pcRNA	0	8		ENSMUSG00000064289.15
Tatdn3	uniq_pcRNA	0	9		ENSMUSG00000026632.17
Taz	uniq_pcRNA	0	8		ENSMUSG00000009995.17
Tbc1d30	uniq_pcRNA	0	32		ENSMUSG00000052302.6
Tbl2	uniq_pcRNA	0	20		ENSMUSG00000005374.13
Tbx20	uniq_pcRNA	0	7		ENSMUSG00000031965.15
Tbx4	uniq_pcRNA	0	20		ENSMUSG00000000094.12
Tcea2	uniq_pcRNA	0	8		ENSMUSG00000059540.15
Tcl1	uniq_pcRNA	0	10		ENSMUSG00000041359.14
Tcn2	uniq_pcRNA	0	10		ENSMUSG00000020432.12
Tcp11x2	uniq_pcRNA	0	7		ENSMUSG00000058252.6
Tcte1	uniq_pcRNA	0	9		ENSMUSG00000023949.7
Tctn2	uniq_pcRNA	0	10		ENSMUSG00000029386.15
Tctn3	uniq_pcRNA	0	8		ENSMUSG00000025008.15
Tdrd1	uniq_pcRNA	0	21		ENSMUSG00000025081.13
Tead3	uniq_pcRNA	0	23		ENSMUSG00000002249.21
Tectb	uniq_pcRNA	0	7		ENSMUSG00000024979.13
Tent5b	uniq_pcRNA	0	8		ENSMUSG00000046694.6
Tep1	uniq_pcRNA	0	9		ENSMUSG00000006281.8
Tesmin	uniq_pcRNA	0	21		ENSMUSG00000024905.15
Tex15	uniq_pcRNA	0	8		ENSMUSG00000009628.14
Tex22	uniq_pcRNA	0	8		ENSMUSG00000012211.13
Tex26	uniq_pcRNA	0	7		ENSMUSG00000029660.10
Tex261	uniq_pcRNA	0	10		ENSMUSG00000014748.13
Tex45	uniq_pcRNA	0	11		ENSMUSG00000040340.13
Tfap2a	uniq_pcRNA	0	10		ENSMUSG00000021359.16
Tfap2c	uniq_pcRNA	0	13		ENSMUSG00000028640.11
Tgfb1	uniq_pcRNA	0	9		ENSMUSG00000002603.15
Tgfbi	uniq_pcRNA	0	11		ENSMUSG00000035493.10
Tgm2	uniq_pcRNA	0	15		ENSMUSG00000037820.15
Thap3	uniq_pcRNA	0	7		ENSMUSG00000039759.10
Thap7	uniq_pcRNA	0	7		ENSMUSG00000022760.17
Thbs2	uniq_pcRNA	0	18		ENSMUSG00000023885.9
Thbs4	uniq_pcRNA	0	9		ENSMUSG00000021702.7
Themis3	uniq_pcRNA	0	18		ENSMUSG00000024105.3
Thyn1	uniq_pcRNA	0	7		ENSMUSG00000035443.10
Tie1	uniq_pcRNA	0	7		ENSMUSG00000033191.14
Timm13	uniq_pcRNA	0	13		ENSMUSG00000020219.7
Timm29	uniq_pcRNA	0	8		ENSMUSG00000048429.10
Tinagl1	uniq_pcRNA	0	13		ENSMUSG00000028776.14
Tjp3	uniq_pcRNA	0	12		ENSMUSG00000034917.8
Tkfc	uniq_pcRNA	0	14		ENSMUSG00000034371.9
Tle7	uniq_pcRNA	0	9		ENSMUSG00000095941.3
Tlr4	uniq_pcRNA	0	9		ENSMUSG00000039005.13
Tm6sf2	uniq_pcRNA	0	9		ENSMUSG00000036151.15
Tm7sf2	uniq_pcRNA	0	8		ENSMUSG00000024799.16
Tmc5	uniq_pcRNA	0	8		ENSMUSG00000030650.18
Tmem106a	uniq_pcRNA	0	7		ENSMUSG00000034947.13
Tmem119	uniq_pcRNA	0	7		ENSMUSG00000054675.5
Tmem132a	uniq_pcRNA	0	15		ENSMUSG00000024736.15
Tmem150c	uniq_pcRNA	0	18		ENSMUSG00000050640.16
Tmem151a	uniq_pcRNA	0	11		ENSMUSG00000061451.13
Tmem182	uniq_pcRNA	0	16		ENSMUSG00000079588.3
Tmem184a	uniq_pcRNA	0	8		ENSMUSG00000036687.13
Tmem200a	uniq_pcRNA	0	18		ENSMUSG00000049420.9
Tmem200c	uniq_pcRNA	0	9		ENSMUSG00000095407.2
Tmem216	uniq_pcRNA	0	8		ENSMUSG00000024667.12
Tmem220	uniq_pcRNA	0	8		ENSMUSG00000050270.12
Tmem231	uniq_pcRNA	0	9		ENSMUSG00000031951.8
Tmem233	uniq_pcRNA	0	8		ENSMUSG00000079278.2
Tmem234	uniq_pcRNA	0	14		ENSMUSG00000028797.20
Tmem235	uniq_pcRNA	0	11		ENSMUSG00000070330.2
Tmem28	uniq_pcRNA	0	7		ENSMUSG00000071719.2
Tmem39b	uniq_pcRNA	0	7		ENSMUSG00000053730.15
Tmem45a	uniq_pcRNA	0	16		ENSMUSG00000022754.6
Tmem59l	uniq_pcRNA	0	8		ENSMUSG00000035964.8
Tmem86b	uniq_pcRNA	0	9		ENSMUSG00000045282.7
Tmem91	uniq_pcRNA	0	8		ENSMUSG00000061702.10
Tmem97	uniq_pcRNA	0	9		ENSMUSG00000037278.9
Tmod2	uniq_pcRNA	0	13		ENSMUSG00000032186.15
Tmppe	uniq_pcRNA	0	7		ENSMUSG00000079260.3
Tmprss6	uniq_pcRNA	0	7		ENSMUSG00000016942.6
Tmprss9	uniq_pcRNA	0	30		ENSMUSG00000059406.8
Tmx4	uniq_pcRNA	0	7		ENSMUSG00000034723.11
Tnfaip2	uniq_pcRNA	0	13		ENSMUSG00000021281.15
Tnfaip3	uniq_pcRNA	0	7		ENSMUSG00000019850.11
Tnfrsf8	uniq_pcRNA	0	11		ENSMUSG00000028602.12
Tnfrsf9	uniq_pcRNA	0	9		ENSMUSG00000028965.13
Tnfsf13b	uniq_pcRNA	0	10		ENSMUSG00000031497.9
Tnfsfm13	uniq_pcRNA	0	8		ENSMUSG00000018752.19
Tnk1	uniq_pcRNA	0	8		ENSMUSG00000001583.13
Tnni1	uniq_pcRNA	0	17		ENSMUSG00000026418.16
Tnnt2	uniq_pcRNA	0	8		ENSMUSG00000026414.13
Tnnt3	uniq_pcRNA	0	18		ENSMUSG00000061723.18
Toe1	uniq_pcRNA	0	16		ENSMUSG00000028688.13
Togaram2	uniq_pcRNA	0	22		ENSMUSG00000045761.16
Tox4	uniq_pcRNA	0	7		ENSMUSG00000016831.12
Tph2	uniq_pcRNA	0	12		ENSMUSG00000006764.8
Tpte	uniq_pcRNA	0	18		ENSMUSG00000031481.8
Trarg1	uniq_pcRNA	0	7		ENSMUSG00000046275.2
Trcg1	uniq_pcRNA	0	7		ENSMUSG00000070298.6
Trf	uniq_pcRNA	0	9		ENSMUSG00000032554.15
Trib2	uniq_pcRNA	0	9		ENSMUSG00000020601.8
Trim14	uniq_pcRNA	0	17		ENSMUSG00000039853.18
Trim29	uniq_pcRNA	0	16		ENSMUSG00000032013.6
Trim32	uniq_pcRNA	0	7		ENSMUSG00000051675.13
Trim36	uniq_pcRNA	0	10		ENSMUSG00000033949.12
Trim42	uniq_pcRNA	0	8		ENSMUSG00000032451.6
Trim46	uniq_pcRNA	0	8		ENSMUSG00000042766.17
Trim47	uniq_pcRNA	0	7		ENSMUSG00000020773.11
Trim50	uniq_pcRNA	0	7		ENSMUSG00000053388.10
Trim56	uniq_pcRNA	0	7		ENSMUSG00000043279.9
Trim7	uniq_pcRNA	0	8		ENSMUSG00000040350.16
Trim9	uniq_pcRNA	0	12		ENSMUSG00000021071.17
Trmt6	uniq_pcRNA	0	10		ENSMUSG00000037376.14
Troap	uniq_pcRNA	0	9		ENSMUSG00000032783.9
Trpc1	uniq_pcRNA	0	10		ENSMUSG00000032839.13
Trpc4	uniq_pcRNA	0	10		ENSMUSG00000027748.11
Trpm1	uniq_pcRNA	0	16		ENSMUSG00000030523.18
Trpv2	uniq_pcRNA	0	7		ENSMUSG00000018507.16
Tsen15	uniq_pcRNA	0	10		ENSMUSG00000014980.14
Tsga13	uniq_pcRNA	0	8		ENSMUSG00000039032.2
Tspan32	uniq_pcRNA	0	8		ENSMUSG00000000244.17
Tspan33	uniq_pcRNA	0	10		ENSMUSG00000001763.14
Ttc41	uniq_pcRNA	0	20		ENSMUSG00000044937.15
Ttc6	uniq_pcRNA	0	13		ENSMUSG00000046782.14
Ttc8	uniq_pcRNA	0	8		ENSMUSG00000021013.16
Ttll10	uniq_pcRNA	0	8		ENSMUSG00000029074.14
Tubb2b	uniq_pcRNA	0	7		ENSMUSG00000045136.6
Tubb5	uniq_pcRNA	0	23		ENSMUSG00000001525.10
Tubb6	uniq_pcRNA	0	9		ENSMUSG00000001473.7
Tuft1	uniq_pcRNA	0	8		ENSMUSG00000005968.14
Tut1	uniq_pcRNA	0	9		ENSMUSG00000071645.6
Tvp23a	uniq_pcRNA	0	7		ENSMUSG00000050908.12
Txk	uniq_pcRNA	0	9		ENSMUSG00000054892.14
Tyro3	uniq_pcRNA	0	10		ENSMUSG00000027298.17
Ube2u	uniq_pcRNA	0	7		ENSMUSG00000069733.11
Ubiad1	uniq_pcRNA	0	9		ENSMUSG00000047719.2
Ubl7	uniq_pcRNA	0	8		ENSMUSG00000055720.10
Ubxn10	uniq_pcRNA	0	7		ENSMUSG00000043621.13
Umodl1	uniq_pcRNA	0	23		ENSMUSG00000054134.14
Unc13d	uniq_pcRNA	0	11		ENSMUSG00000057948.12
Unc45a	uniq_pcRNA	0	8		ENSMUSG00000030533.16
Unc45b	uniq_pcRNA	0	9		ENSMUSG00000018845.14
Unc5c	uniq_pcRNA	0	8		ENSMUSG00000059921.15
Unc80	uniq_pcRNA	0	8		ENSMUSG00000055567.18
Unc93b1	uniq_pcRNA	0	7		ENSMUSG00000036908.17
Uncx	uniq_pcRNA	0	7		ENSMUSG00000029546.12
Uox	uniq_pcRNA	0	8		ENSMUSG00000028186.14
Upb1	uniq_pcRNA	0	11		ENSMUSG00000033427.14
Upk1a	uniq_pcRNA	0	10		ENSMUSG00000006313.5
Uqcc2	uniq_pcRNA	0	13		ENSMUSG00000024208.16
Uqcrfs1	uniq_pcRNA	0	8		ENSMUSG00000038462.3
Ush1c	uniq_pcRNA	0	25		ENSMUSG00000030838.20
Usp50	uniq_pcRNA	0	9		ENSMUSG00000027364.14
Vamp8	uniq_pcRNA	0	11		ENSMUSG00000050732.9
Vash1	uniq_pcRNA	0	12		ENSMUSG00000021256.5
Vash2	uniq_pcRNA	0	22		ENSMUSG00000037568.12
Vax2	uniq_pcRNA	0	25		ENSMUSG00000034777.2
Vegfb	uniq_pcRNA	0	8		ENSMUSG00000024962.13
Vezf1	uniq_pcRNA	0	12		ENSMUSG00000018377.10
Vil1	uniq_pcRNA	0	13		ENSMUSG00000026175.12
Vipr1	uniq_pcRNA	0	22		ENSMUSG00000032528.5
Vstm2b	uniq_pcRNA	0	13		ENSMUSG00000039257.11
Vsx2	uniq_pcRNA	0	9		ENSMUSG00000021239.12
Vwa5b1	uniq_pcRNA	0	27		ENSMUSG00000028753.12
Vwa5b2	uniq_pcRNA	0	8		ENSMUSG00000046613.19
Vwc2l	uniq_pcRNA	0	10		ENSMUSG00000045648.15
Vxn	uniq_pcRNA	0	7		ENSMUSG00000067879.3
Wdcp	uniq_pcRNA	0	7		ENSMUSG00000051721.6
Wdr17	uniq_pcRNA	0	15		ENSMUSG00000039375.16
Wdr46	uniq_pcRNA	0	14		ENSMUSG00000024312.10
Wdr54	uniq_pcRNA	0	11		ENSMUSG00000030032.12
Wdr72	uniq_pcRNA	0	10		ENSMUSG00000044976.17
Wdr90	uniq_pcRNA	0	9		ENSMUSG00000073434.12
Wdr93	uniq_pcRNA	0	7		ENSMUSG00000039099.7
Wdr95	uniq_pcRNA	0	19		ENSMUSG00000029658.17
Wfikkn2	uniq_pcRNA	0	7		ENSMUSG00000044177.4
Wnk4	uniq_pcRNA	0	7		ENSMUSG00000035112.17
Wnt3a	uniq_pcRNA	0	21		ENSMUSG00000009900.7
Wnt5a	uniq_pcRNA	0	7		ENSMUSG00000021994.15
Xirp2	uniq_pcRNA	0	10		ENSMUSG00000027022.14
Xkr7	uniq_pcRNA	0	8		ENSMUSG00000042631.7
Xndc1	uniq_pcRNA	0	13		ENSMUSG00000099481.6
Ydjc	uniq_pcRNA	0	7		ENSMUSG00000041774.16
Yipf3	uniq_pcRNA	0	16		ENSMUSG00000071074.9
Zbtb14	uniq_pcRNA	0	7		ENSMUSG00000049672.15
Zbtb22	uniq_pcRNA	0	9		ENSMUSG00000051390.10
Zbtb25	uniq_pcRNA	0	12		ENSMUSG00000056459.14
Zbtb39	uniq_pcRNA	0	11		ENSMUSG00000044617.8
Zbtb4	uniq_pcRNA	0	19		ENSMUSG00000018750.14
Zbtb42	uniq_pcRNA	0	9		ENSMUSG00000037638.5
Zdhhc11	uniq_pcRNA	0	13		ENSMUSG00000069189.5
Zdhhc22	uniq_pcRNA	0	8		ENSMUSG00000048483.6
Zfp113	uniq_pcRNA	0	7		ENSMUSG00000037007.17
Zfp2	uniq_pcRNA	0	8		ENSMUSG00000049321.17
Zfp248	uniq_pcRNA	0	7		ENSMUSG00000030145.14
Zfp334	uniq_pcRNA	0	7		ENSMUSG00000017667.9
Zfp35	uniq_pcRNA	0	8		ENSMUSG00000063281.9
Zfp366	uniq_pcRNA	0	28		ENSMUSG00000050919.9
Zfp36l1	uniq_pcRNA	0	18		ENSMUSG00000021127.7
Zfp37	uniq_pcRNA	0	8		ENSMUSG00000028389.12
Zfp382	uniq_pcRNA	0	7		ENSMUSG00000074220.10
Zfp428	uniq_pcRNA	0	7		ENSMUSG00000064264.14
Zfp579	uniq_pcRNA	0	10		ENSMUSG00000051550.10
Zfp60	uniq_pcRNA	0	9		ENSMUSG00000037640.15
Zfp628	uniq_pcRNA	0	13		ENSMUSG00000074406.5
Zfp647	uniq_pcRNA	0	9		ENSMUSG00000054967.7
Zfp653	uniq_pcRNA	0	15		ENSMUSG00000038895.16
Zfp663	uniq_pcRNA	0	9		ENSMUSG00000056824.15
Zfp667	uniq_pcRNA	0	8		ENSMUSG00000054893.15
Zfp672	uniq_pcRNA	0	11		ENSMUSG00000049755.14
Zfp697	uniq_pcRNA	0	8		ENSMUSG00000050064.14
Zfp703	uniq_pcRNA	0	10		ENSMUSG00000085795.8
Zfp706	uniq_pcRNA	0	8		ENSMUSG00000062397.8
Zfp771	uniq_pcRNA	0	8		ENSMUSG00000054716.4
Zfp82	uniq_pcRNA	0	12		ENSMUSG00000098022.7
Zfp839	uniq_pcRNA	0	9		ENSMUSG00000021271.5
Zfpm1	uniq_pcRNA	0	7		ENSMUSG00000049577.15
Zfyve21	uniq_pcRNA	0	8		ENSMUSG00000021286.8
Zic2	uniq_pcRNA	0	7		ENSMUSG00000061524.8
Zic4	uniq_pcRNA	0	19		ENSMUSG00000036972.14
Zpld1	uniq_pcRNA	0	7		ENSMUSG00000064310.10
Zswim9	uniq_pcRNA	0	14		ENSMUSG00000070814.15
Zyx	uniq_pcRNA	0	12		ENSMUSG00000029860.16
0610043K17Rik	uniq_lncRNA	0	11		ENSMUSG00000087361.7
1500002F19Rik	uniq_lncRNA	0	15		ENSMUSG00000097595.2
1700014L14Rik	uniq_lncRNA	0	7		ENSMUSG00000110056.1
1700018A04Rik	uniq_lncRNA	0	11		ENSMUSG00000038408.14
1700019J19Rik	uniq_lncRNA	0	10		ENSMUSG00000111489.1
1700023F02Rik	uniq_lncRNA	0	7		ENSMUSG00000100000.6
1700027A15Rik	uniq_lncRNA	0	8		ENSMUSG00000101968.6
1700036A12Rik	uniq_lncRNA	0	7		ENSMUSG00000095956.2
1700041M05Rik	uniq_lncRNA	0	7		ENSMUSG00000087010.1
1700052H01Rik	uniq_lncRNA	0	8		ENSMUSG00000105297.1
1700054A03Rik	uniq_lncRNA	0	8		ENSMUSG00000099988.7
1700061N14Rik	uniq_lncRNA	0	7		ENSMUSG00000110464.1
1700086O06Rik	uniq_lncRNA	0	7		ENSMUSG00000097080.8
1700095A13Rik	uniq_lncRNA	0	7		ENSMUSG00000100430.2
1700112J16Rik	uniq_lncRNA	0	7		ENSMUSG00000097527.2
1700112M02Rik	uniq_lncRNA	0	10		ENSMUSG00000113358.1
1700123M08Rik	uniq_lncRNA	0	12		ENSMUSG00000085614.1
1810053B23Rik	uniq_lncRNA	0	7		ENSMUSG00000100277.8
1810062O18Rik	uniq_lncRNA	0	8		ENSMUSG00000084925.8
2010320O07Rik	uniq_lncRNA	0	8		ENSMUSG00000089983.2
2210406O10Rik	uniq_lncRNA	0	10		ENSMUSG00000039563.6
2310002D06Rik	uniq_lncRNA	0	8		ENSMUSG00000112701.1
2310015A10Rik	uniq_lncRNA	0	9		ENSMUSG00000097729.2
2310043M15Rik	uniq_lncRNA	0	8		ENSMUSG00000097768.2
2310043O21Rik	uniq_lncRNA	0	10		ENSMUSG00000102106.2
2610203C22Rik	uniq_lncRNA	0	7		ENSMUSG00000079671.8
2610206C17Rik	uniq_lncRNA	0	8		ENSMUSG00000085236.3
2810032G03Rik	uniq_lncRNA	0	12		ENSMUSG00000037735.7
2810404M03Rik	uniq_lncRNA	0	7		ENSMUSG00000102046.1
2900079G21Rik	uniq_lncRNA	0	7		ENSMUSG00000087038.9
3110099E03Rik	uniq_lncRNA	0	7		ENSMUSG00000085582.7
3300002A11Rik	uniq_lncRNA	0	9		ENSMUSG00000033731.9
4731419I09Rik	uniq_lncRNA	0	7		ENSMUSG00000097004.1
4833412C15Rik	uniq_lncRNA	0	8		ENSMUSG00000116298.1
4921508D12Rik	uniq_lncRNA	0	7		ENSMUSG00000027345.6
4930405A10Rik	uniq_lncRNA	0	8		ENSMUSG00000114412.1
4930412C18Rik	uniq_lncRNA	0	14		ENSMUSG00000085558.7
4930417O13Rik	uniq_lncRNA	0	7		ENSMUSG00000108129.2
4930419G24Rik	uniq_lncRNA	0	9		ENSMUSG00000087625.1
4930431L21Rik	uniq_lncRNA	0	15		ENSMUSG00000105475.1
4930465M20Rik	uniq_lncRNA	0	9		ENSMUSG00000085641.1
4930470H14Rik	uniq_lncRNA	0	7		ENSMUSG00000116975.1
4930471E19Rik	uniq_lncRNA	0	21		ENSMUSG00000112716.1
4930479H17Rik	uniq_lncRNA	0	8		ENSMUSG00000109049.1
4930488L21Rik	uniq_lncRNA	0	26		ENSMUSG00000097520.2
4930507D05Rik	uniq_lncRNA	0	7		ENSMUSG00000097129.2
4930524O08Rik	uniq_lncRNA	0	8		ENSMUSG00000098627.7
4930540M03Rik	uniq_lncRNA	0	8		ENSMUSG00000111299.1
4930543I03Rik	uniq_lncRNA	0	7		ENSMUSG00000116171.1
4930545L23Rik	uniq_lncRNA	0	8		ENSMUSG00000085247.1
4930550C17Rik	uniq_lncRNA	0	11		ENSMUSG00000097361.1
4930556J02Rik	uniq_lncRNA	0	10		ENSMUSG00000115656.1
4930563H07Rik	uniq_lncRNA	0	10		ENSMUSG00000107656.1
4930570B17Rik	uniq_lncRNA	0	7		ENSMUSG00000115337.1
4930573H18Rik	uniq_lncRNA	0	9		ENSMUSG00000104766.1
4930579D07Rik	uniq_lncRNA	0	12		ENSMUSG00000116813.1
4930593A02Rik	uniq_lncRNA	0	8		ENSMUSG00000097725.4
4931403E22Rik	uniq_lncRNA	0	9		ENSMUSG00000093772.1
4931419H13Rik	uniq_lncRNA	0	9		ENSMUSG00000106589.1
4932411K12Rik	uniq_lncRNA	0	7		ENSMUSG00000100733.2
4933406C10Rik	uniq_lncRNA	0	7		ENSMUSG00000097494.7
4933412E12Rik	uniq_lncRNA	0	7		ENSMUSG00000112627.1
4933427I22Rik	uniq_lncRNA	0	10		ENSMUSG00000085928.1
4933428C19Rik	uniq_lncRNA	0	7		ENSMUSG00000086355.1
4933440M02Rik	uniq_lncRNA	0	7		ENSMUSG00000045928.2
5033428I22Rik	uniq_lncRNA	0	14		ENSMUSG00000097910.2
5430402P08Rik	uniq_lncRNA	0	9		ENSMUSG00000109808.1
5730435O14Rik	uniq_lncRNA	0	7		ENSMUSG00000091370.1
6330403L08Rik	uniq_lncRNA	0	7		ENSMUSG00000075585.3
8430426J06Rik	uniq_lncRNA	0	17		ENSMUSG00000115970.1
8430437L04Rik	uniq_lncRNA	0	10		ENSMUSG00000085252.1
9030622O22Rik	uniq_lncRNA	0	21		ENSMUSG00000086141.7
9130015G15Rik	uniq_lncRNA	0	11		ENSMUSG00000108950.1
9130024F11Rik	uniq_lncRNA	0	7		ENSMUSG00000087022.4
9230109A22Rik	uniq_lncRNA	0	7		ENSMUSG00000051237.7
9230112J17Rik	uniq_lncRNA	0	8		ENSMUSG00000111761.1
9330158H04Rik	uniq_lncRNA	0	7		ENSMUSG00000073154.10
9330198N18Rik	uniq_lncRNA	0	14		ENSMUSG00000086405.1
9430041J12Rik	uniq_lncRNA	0	7		ENSMUSG00000086155.7
A230108P19Rik	uniq_lncRNA	0	30		ENSMUSG00000087125.1
A330074K22Rik	uniq_lncRNA	0	16		ENSMUSG00000097960.1
A330076C08Rik	uniq_lncRNA	0	11		ENSMUSG00000113186.1
A430093F15Rik	uniq_lncRNA	0	10		ENSMUSG00000067577.8
A530021J07Rik	uniq_lncRNA	0	15		ENSMUSG00000053528.6
A530065N20Rik	uniq_lncRNA	0	7		ENSMUSG00000114531.1
A630001O12Rik	uniq_lncRNA	0	7		ENSMUSG00000110498.1
A730085K08Rik	uniq_lncRNA	0	13		ENSMUSG00000093598.1
A730090N16Rik	uniq_lncRNA	0	11		ENSMUSG00000090120.1
A830008E24Rik	uniq_lncRNA	0	15		ENSMUSG00000100627.6
A930001C03Rik	uniq_lncRNA	0	17		ENSMUSG00000087132.8
AA386476	uniq_lncRNA	0	8		ENSMUSG00000074357.3
AA536875	uniq_lncRNA	0	14		ENSMUSG00000115016.1
AC132288.1	uniq_lncRNA	0	9		ENSMUSG00000118029.1
AL645799.1	uniq_lncRNA	0	8		ENSMUSG00000118652.1
AU022754	uniq_lncRNA	0	10		ENSMUSG00000097209.2
B130024G19Rik	uniq_lncRNA	0	8		ENSMUSG00000100005.7
B230214G05Rik	uniq_lncRNA	0	19		ENSMUSG00000116331.1
B530045E10Rik	uniq_lncRNA	0	15		ENSMUSG00000044633.4
BB557941	uniq_lncRNA	0	7		ENSMUSG00000084938.1
BC028777	uniq_lncRNA	0	9		ENSMUSG00000085185.10
Bcas1os2	uniq_lncRNA	0	9		ENSMUSG00000086999.1
C130021I20Rik	uniq_lncRNA	0	9		ENSMUSG00000052951.5
C230034O21Rik	uniq_lncRNA	0	9		ENSMUSG00000086181.1
C230038L03Rik	uniq_lncRNA	0	7		ENSMUSG00000085560.2
C330024D21Rik	uniq_lncRNA	0	10		ENSMUSG00000107385.3
C78283	uniq_lncRNA	0	7		ENSMUSG00000106968.1
Carmn	uniq_lncRNA	0	10		ENSMUSG00000097324.8
D030025E07Rik	uniq_lncRNA	0	7		ENSMUSG00000105816.4
D030045P18Rik	uniq_lncRNA	0	7		ENSMUSG00000110874.1
D130052B06Rik	uniq_lncRNA	0	8		ENSMUSG00000073052.4
D130079A08Rik	uniq_lncRNA	0	16		ENSMUSG00000115424.1
D330046F09Rik	uniq_lncRNA	0	9		ENSMUSG00000115015.1
D6Ertd474e	uniq_lncRNA	0	8		ENSMUSG00000072679.10
D830013O20Rik	uniq_lncRNA	0	7		ENSMUSG00000056359.6
D930007P13Rik	uniq_lncRNA	0	13		ENSMUSG00000097003.1
Dancr	uniq_lncRNA	0	14		ENSMUSG00000106943.2
Dlx1as	uniq_lncRNA	0	11		ENSMUSG00000084946.2
Dlx6os1	uniq_lncRNA	0	18		ENSMUSG00000098326.1
E130018O15Rik	uniq_lncRNA	0	11		ENSMUSG00000055944.3
E230016K23Rik	uniq_lncRNA	0	7		ENSMUSG00000051832.7
E430024P14Rik	uniq_lncRNA	0	9		ENSMUSG00000090069.2
Evx1os	uniq_lncRNA	0	7		ENSMUSG00000086126.1
F930017D23Rik	uniq_lncRNA	0	21		ENSMUSG00000075184.3
Frmd8os	uniq_lncRNA	0	9		ENSMUSG00000043488.5
G630018N14Rik	uniq_lncRNA	0	9		ENSMUSG00000085620.2
Gad1os	uniq_lncRNA	0	20		ENSMUSG00000087264.1
Gata6os	uniq_lncRNA	0	8		ENSMUSG00000097222.2
Gldnos	uniq_lncRNA	0	8		ENSMUSG00000074343.3
Gm10067	uniq_lncRNA	0	18		ENSMUSG00000095279.2
Gm10138	uniq_lncRNA	0	8		ENSMUSG00000100954.4
Gm10415	uniq_lncRNA	0	17		ENSMUSG00000107623.1
Gm10475	uniq_lncRNA	0	7		ENSMUSG00000073152.4
Gm10505	uniq_lncRNA	0	15		ENSMUSG00000073430.5
Gm10530	uniq_lncRNA	0	7		ENSMUSG00000073528.7
Gm10684	uniq_lncRNA	0	8		ENSMUSG00000074385.3
Gm10701	uniq_lncRNA	0	7		ENSMUSG00000074465.2
Gm10754	uniq_lncRNA	0	7		ENSMUSG00000074776.4
Gm10873	uniq_lncRNA	0	10		ENSMUSG00000114345.1
Gm11266	uniq_lncRNA	0	10		ENSMUSG00000087413.1
Gm11342	uniq_lncRNA	0	9		ENSMUSG00000084788.2
Gm11431	uniq_lncRNA	0	9		ENSMUSG00000087407.1
Gm11613	uniq_lncRNA	0	9		ENSMUSG00000085586.1
Gm11751	uniq_lncRNA	0	7		ENSMUSG00000086364.1
Gm11762	uniq_lncRNA	0	25		ENSMUSG00000087675.1
Gm11767	uniq_lncRNA	0	8		ENSMUSG00000085207.1
Gm11775	uniq_lncRNA	0	7		ENSMUSG00000086835.2
Gm11802	uniq_lncRNA	0	7		ENSMUSG00000086052.1
Gm12111	uniq_lncRNA	0	18		ENSMUSG00000085402.1
Gm12116	uniq_lncRNA	0	10		ENSMUSG00000087501.1
Gm12339	uniq_lncRNA	0	12		ENSMUSG00000087059.7
Gm12472	uniq_lncRNA	0	8		ENSMUSG00000085351.1
Gm12510	uniq_lncRNA	0	7		ENSMUSG00000086346.1
Gm12576	uniq_lncRNA	0	8		ENSMUSG00000085235.1
Gm12602	uniq_lncRNA	0	8		ENSMUSG00000085569.1
Gm12930	uniq_lncRNA	0	19		ENSMUSG00000087011.1
Gm12992	uniq_lncRNA	0	7		ENSMUSG00000085667.1
[truncated: 274 more rows]

## Sheet: RT-qPCR
Table S3
Primers	DMSO rep1#	DMSO rep2#	GSK126 rep1#	GSK126 rep2#	P-value
Nanog exon	0.519646	0.411426	0.349869	0.300568	0.142235	ns
Nanog intron	9.0976	9.91033	7.7225	8.31584	0.098203	ns
Airn intron	66.2869	64.4762	34.3793	34.1333	0.000861	***
Lncppara intron	56.4116	58.2068	38.4086	41.1325	0.008539	**
Lncppara exon	11.3092	10.0318	7.40259	6.92931	0.035758	*
2500002B13 intron	26.4809	32.4013	21.912	29.1786	0.493259	ns
2500002B13 exon	6.34924	4.90916	5.11504	4.04569	0.36273	ns
# percentage of chromatin fraction
Test details
Test name	Independent t-test
Variance assumption	Individual variance for each row
Method	Two-stage step-up (Benjamini, Krieger, and Yekutieli)

## Sheet: "Overlap" RNAs
Table S4
Name	Group
Ephb1	up_pcRNA
Slc14a2	up_pcRNA
Tshz2	up_pcRNA
Ccdc60	up_pcRNA
Ablim1	up_pcRNA
Spock1	up_pcRNA
Dnah9	up_pcRNA
Gm1043	up_pcRNA
Mapk4	up_pcRNA
Cfap57	up_pcRNA
Tgfbr3	up_pcRNA
Hif1an	up_pcRNA
Pde3a	up_pcRNA
Wdr27	up_pcRNA
Smyd2	up_pcRNA
Wdr25	up_pcRNA
Pitpnm3	up_pcRNA
Gm12216	up_pcRNA
Zfp395	up_pcRNA
Dcdc2c	up_pcRNA
Tvp23b	up_pcRNA
Ddr2	up_pcRNA
Fam83h	up_pcRNA
Psmf1	up_pcRNA
Glmn	up_pcRNA
Rerg	up_pcRNA
Cdh13	up_pcRNA
Abl1	up_pcRNA
Lncppara	up_lncRNA
4930533K18Rik	up_lncRNA
4933431K23Rik	up_lncRNA
Nkx2-2os	up_lncRNA
Airn	up_lncRNA
Mir100hg	up_lncRNA
Gm43948	up_lncRNA
4930447C04Rik	uniq_pcRNA
4930523C07Rik	uniq_pcRNA
4931429L15Rik	uniq_pcRNA
9130401M01Rik	uniq_pcRNA
9530068E07Rik	uniq_pcRNA
A830031A19Rik	uniq_pcRNA
Aars2	uniq_pcRNA
Adam15	uniq_pcRNA
Allc	uniq_pcRNA
Ankrd16	uniq_pcRNA
Ap4e1	uniq_pcRNA
Arpc5l	uniq_pcRNA
Arrdc2	uniq_pcRNA
Arrdc4	uniq_pcRNA
B3galt5	uniq_pcRNA
Bcan	uniq_pcRNA
Bok	uniq_pcRNA
Bud13	uniq_pcRNA
Bysl	uniq_pcRNA
Capn11	uniq_pcRNA
Cc2d2b	uniq_pcRNA
Ccdc36	uniq_pcRNA
Cct6a	uniq_pcRNA
Cldn18	uniq_pcRNA
Col6a5	uniq_pcRNA
Csf3r	uniq_pcRNA
Ctcfl	uniq_pcRNA
Cutal	uniq_pcRNA
Cyp24a1	uniq_pcRNA
Dclk3	uniq_pcRNA
Ddost	uniq_pcRNA
Dipk1a	uniq_pcRNA
Dll1	uniq_pcRNA
Dnajb5	uniq_pcRNA
Dnajc5g	uniq_pcRNA
Dnpep	uniq_pcRNA
Dus1l	uniq_pcRNA
Edn3	uniq_pcRNA
Efna3	uniq_pcRNA
Egfl7	uniq_pcRNA
Epm2a	uniq_pcRNA
Extl1	uniq_pcRNA
Fam214b	uniq_pcRNA
Fbxo32	uniq_pcRNA
Galnt12	uniq_pcRNA
Gm38392	uniq_pcRNA
Gm49354	uniq_pcRNA
Gpat3	uniq_pcRNA
Gpatch4	uniq_pcRNA
Gps1	uniq_pcRNA
Grm6	uniq_pcRNA
Hectd3	uniq_pcRNA
Il15ra	uniq_pcRNA
Iqank1	uniq_pcRNA
Iqcf2	uniq_pcRNA
Itgae	uniq_pcRNA
Jpt1	uniq_pcRNA
Kif3a	uniq_pcRNA
Lamb2	uniq_pcRNA
Lbh	uniq_pcRNA
Lhx3	uniq_pcRNA
Lrrc17	uniq_pcRNA
Lrrc45	uniq_pcRNA
Ltf	uniq_pcRNA
Mcrip1	uniq_pcRNA
Mpzl3	uniq_pcRNA
Mro	uniq_pcRNA
Myb	uniq_pcRNA
Nek11	uniq_pcRNA
Nipsnap3b	uniq_pcRNA
Notum	uniq_pcRNA
Nupl2	uniq_pcRNA
Oscp1	uniq_pcRNA
Paqr6	uniq_pcRNA
Pcnx4	uniq_pcRNA
Pde6h	uniq_pcRNA
Pfdn4	uniq_pcRNA
Phf19	uniq_pcRNA
Pld2	uniq_pcRNA
Ppid	uniq_pcRNA
Prrx2	uniq_pcRNA
Pycr1	uniq_pcRNA
Rab13	uniq_pcRNA
Ran	uniq_pcRNA
Rgp1	uniq_pcRNA
Rhbg	uniq_pcRNA
Rrp9	uniq_pcRNA
Rspo1	uniq_pcRNA
Sec16b	uniq_pcRNA
Sec31b	uniq_pcRNA
Sectm1b	uniq_pcRNA
Sft2d2	uniq_pcRNA
Sh2d5	uniq_pcRNA
Shoc1	uniq_pcRNA
Slc25a47	uniq_pcRNA
Slc35e4	uniq_pcRNA
Slc38a3	uniq_pcRNA
St8sia2	uniq_pcRNA
Stat5a	uniq_pcRNA
Stat5b	uniq_pcRNA
Tcl1	uniq_pcRNA
Tcn2	uniq_pcRNA
Tcte1	uniq_pcRNA
Tctn2	uniq_pcRNA
Tex26	uniq_pcRNA
Tgfbi	uniq_pcRNA
Thbs2	uniq_pcRNA
Tmem182	uniq_pcRNA
Trim46	uniq_pcRNA
Trmt6	uniq_pcRNA
Ubl7	uniq_pcRNA
Vwc2l	uniq_pcRNA
Zfp2	uniq_pcRNA
Zfp672	uniq_pcRNA
Zfp706	uniq_pcRNA
1810053B23Rik	uniq_lncRNA
4731419I09Rik	uniq_lncRNA
4930419G24Rik	uniq_lncRNA
A830008E24Rik	uniq_lncRNA
Bcas1os2	uniq_lncRNA
E430024P14Rik	uniq_lncRNA
Gm11775	uniq_lncRNA
Gm12472	uniq_lncRNA
Gm13963	uniq_lncRNA
Gm15417	uniq_lncRNA
Gm15966	uniq_lncRNA
Gm17484	uniq_lncRNA
Gm21269	uniq_lncRNA
Gm29927	uniq_lncRNA
Gm30551	uniq_lncRNA
Gm31374	uniq_lncRNA
Gm34354	uniq_lncRNA
Gm34664	uniq_lncRNA
Gm36569	uniq_lncRNA
Gm3764	uniq_lncRNA
Gm41311	uniq_lncRNA
Gm43737	uniq_lncRNA
Gm43950	uniq_lncRNA
Gm47771	uniq_lncRNA
Gm47923	uniq_lncRNA
Gm49625	uniq_lncRNA
Gm49876	uniq_lncRNA
Mir22hg	uniq_lncRNA

## Sheet: Links
Table S5
Name	Group	Target genes
1700018A04Rik	long_ncRNA	1700018A04Rik
2310002D06Rik	long_ncRNA	2310002D06Rik
2310002D06Rik	long_ncRNA	Galnt16
2310002D06Rik	long_ncRNA	Gm26777
2610035D17Rik	long_ncRNA	2610035D17Rik
2810032G03Rik	long_ncRNA	2810032G03Rik
4930412C18Rik	long_ncRNA	4930412C18Rik
4930461G14Rik	long_ncRNA	Hcn4
4930461G14Rik	long_ncRNA	Stra6
4930479H17Rik	long_ncRNA	Lrfn3
4930550C17Rik	long_ncRNA	4930550C17Rik
4932443L11Rik	long_ncRNA	4932443L11Rik
4932443L11Rik	long_ncRNA	Evi5l
4932443L11Rik	long_ncRNA	Prr36
4933428C19Rik	long_ncRNA	4933428C19Rik
8030451A03Rik	long_ncRNA	8030451A03Rik
8030451A03Rik	long_ncRNA	Tnc
9030622O22Rik	long_ncRNA	9030622O22Rik
9030622O22Rik	long_ncRNA	Foxa2
9130024F11Rik	long_ncRNA	9130024F11Rik
9130024F11Rik	long_ncRNA	Satb2
9130410C08Rik	long_ncRNA	9130410C08Rik
9330179D12Rik	long_ncRNA	9330179D12Rik
9330179D12Rik	long_ncRNA	Ccnd2
9530036O11Rik	long_ncRNA	9530036O11Rik
9530036O11Rik	long_ncRNA	Shh
B930018H19Rik	long_ncRNA	B930018H19Rik
B930018H19Rik	long_ncRNA	Gm34096
BC028777	long_ncRNA	BC028777
BC028777	long_ncRNA	Ntn3
C130021I20Rik	long_ncRNA	C130021I20Rik
C130021I20Rik	long_ncRNA	Lmx1b
C230034O21Rik	long_ncRNA	C230034O21Rik
C230034O21Rik	long_ncRNA	Fat4
Dlx6os1	long_ncRNA	Dlx6
Dlx6os1	long_ncRNA	Dlx6os1
Fendrr	long_ncRNA	Fendrr
Fendrr	long_ncRNA	Foxf1
Fendrr	long_ncRNA	Galnt2l
Gad1os	long_ncRNA	Erich2
Gad1os	long_ncRNA	Erich2os
Gad1os	long_ncRNA	Gad1os
Gata6os	long_ncRNA	Gata6os
Gm11266	long_ncRNA	Gm11266
Gm11266	long_ncRNA	Nfib
Gm12576	long_ncRNA	Gm12576
Gm13425	long_ncRNA	Gm13425
Gm13780	long_ncRNA	Gm13780
Gm15411	long_ncRNA	Gm15411
Gm15841	long_ncRNA	Cfap65
Gm15841	long_ncRNA	Gm15841
Gm16163	long_ncRNA	Gm16163
Gm16163	long_ncRNA	Trim67
Gm20501	long_ncRNA	Gm20501
Gm20646	long_ncRNA	Gm20646
Gm20646	long_ncRNA	Pantr2
Gm20646	long_ncRNA	Pou3f3
Gm20649	long_ncRNA	Gm16551
Gm20649	long_ncRNA	Gm20649
Gm20649	long_ncRNA	Gm28182
Gm20649	long_ncRNA	Onecut1
Gm26673	long_ncRNA	Gm26673
Gm26673	long_ncRNA	Kcna6
Gm26771	long_ncRNA	Gm26771
Gm29683	long_ncRNA	Gm29683
Gm34081	long_ncRNA	Dlk1
Gm34821	long_ncRNA	Gm34821
Gm34821	long_ncRNA	Kcne3
Gm35040	long_ncRNA	Gm35040
Gm39038	long_ncRNA	Gm39038
Gm39038	long_ncRNA	Ntrk3
Gm44735	long_ncRNA	Gm21984
Gm45293	long_ncRNA	Fto
Gm45883	long_ncRNA	Gm45716
Gm45883	long_ncRNA	Gm45883
Gm45883	long_ncRNA	Mmd
Gm47071	long_ncRNA	Gm28760
Gm47071	long_ncRNA	Gm47071
Gm47071	long_ncRNA	Pitx1
Gm48623	long_ncRNA	Gm48623
Gm49417	long_ncRNA	Gm49417
Gm49417	long_ncRNA	Ppp3cc
Gm49417	long_ncRNA	Sorbs3
Gm53	long_ncRNA	Gm11536
Gm53	long_ncRNA	Gm53
Gm53	long_ncRNA	Hoxb3
Gm53	long_ncRNA	Hoxb3os
Gm53	long_ncRNA	Hoxb5
Gm53	long_ncRNA	Hoxb5os
Gm53	long_ncRNA	Hoxb6
Gm53	long_ncRNA	Hoxb7
Gm53	long_ncRNA	Hoxb8
Gm53	long_ncRNA	Hoxb9
Hoxb5os	long_ncRNA	Hoxb5os
Hoxb5os	long_ncRNA	Hoxb6
Hoxb5os	long_ncRNA	Hoxb7
Igf2os	long_ncRNA	Gm49394
Igf2os	long_ncRNA	Igf2
Igf2os	long_ncRNA	Igf2os
Irx3os	long_ncRNA	Irx3os
Kcnq1ot1	long_ncRNA	4933417O13Rik
Kcnq1ot1	long_ncRNA	Adam12
Kcnq1ot1	long_ncRNA	Ano1
Kcnq1ot1	long_ncRNA	Brsk2
Kcnq1ot1	long_ncRNA	Caly
Kcnq1ot1	long_ncRNA	Cdkn1c
Kcnq1ot1	long_ncRNA	Dpysl4
Kcnq1ot1	long_ncRNA	Ebf3
Kcnq1ot1	long_ncRNA	Fgfr2
Kcnq1ot1	long_ncRNA	Galnt18
Kcnq1ot1	long_ncRNA	Gm15503
Kcnq1ot1	long_ncRNA	Gm20501
Kcnq1ot1	long_ncRNA	Gm27901
Kcnq1ot1	long_ncRNA	Gm37364
Kcnq1ot1	long_ncRNA	Gm38065
Kcnq1ot1	long_ncRNA	Gm38095
Kcnq1ot1	long_ncRNA	Gm39117
Kcnq1ot1	long_ncRNA	Gm44732
Kcnq1ot1	long_ncRNA	Gm49394
Kcnq1ot1	long_ncRNA	Gm6471
Kcnq1ot1	long_ncRNA	Gpr26
Kcnq1ot1	long_ncRNA	Gsg1l
Kcnq1ot1	long_ncRNA	Igf2
Kcnq1ot1	long_ncRNA	Igf2os
Kcnq1ot1	long_ncRNA	Kcnq1
Kcnq1ot1	long_ncRNA	Lsp1
Kcnq1ot1	long_ncRNA	Mrgpre
Kcnq1ot1	long_ncRNA	Msx3
Kcnq1ot1	long_ncRNA	Osbpl5
Kcnq1ot1	long_ncRNA	Phlda2
Kcnq1ot1	long_ncRNA	Rgs10
Kcnq1ot1	long_ncRNA	Shank2
Kcnq1ot1	long_ncRNA	Slc22a18
Kcnq1ot1	long_ncRNA	Th
Pantr1	long_ncRNA	Pantr1
Vax2os	long_ncRNA	Gm27631
Vax2os	long_ncRNA	Vax2
Vax2os	long_ncRNA	Vax2os
Zmiz1os1	long_ncRNA	Gm17747
Zmiz1os1	long_ncRNA	Zmiz1
Zmiz1os1	long_ncRNA	Zmiz1os1
0610040J01Rik	protein_coding	0610040J01Rik
A830031A19Rik	protein_coding	A830031A19Rik
Abcc8	protein_coding	Abcc8
Abl1	protein_coding	Dnm1
Abl1	protein_coding	Fibcd1
Abl1	protein_coding	Gm13425
Abl1	protein_coding	Lamc3
Abl1	protein_coding	Prdm12
Adam11	protein_coding	Adam11
Adamts3	protein_coding	Adamts3
Adcy2	protein_coding	Adcy2
Adcy2	protein_coding	Gm48593
Adcy5	protein_coding	Adcy5
Adcy6	protein_coding	Adcy6
Adra1b	protein_coding	Adra1b
Adra1d	protein_coding	Adra1d
Adra1d	protein_coding	Gm14285
Adra2a	protein_coding	Adra2a
Aebp1	protein_coding	Aebp1
Aen	protein_coding	Gm35040
Aim2	protein_coding	Aim2
Aim2	protein_coding	Cadm3
Ano1	protein_coding	Ano1
Ap3b2	protein_coding	BC048679
Arhgef10l	protein_coding	Pax7
Arl4c	protein_coding	Arl4c
Arx	protein_coding	Arx
Astl	protein_coding	Astl
Atp8b3	protein_coding	Onecut3
B3gat1	protein_coding	B3gat1
Begain	protein_coding	Begain
Bin3	protein_coding	Egr3
Bin3	protein_coding	Gm49417
Bin3	protein_coding	Pdlim2
Bin3	protein_coding	Ppp3cc
Bin3	protein_coding	Sorbs3
Bmp1	protein_coding	Bmp1
Bmp1	protein_coding	Sftpc
Bnc1	protein_coding	Bnc1
Cacnb4	protein_coding	Cacnb4
Cacng4	protein_coding	Cacng4
Cacng4	protein_coding	Gm11650
Cadm3	protein_coding	Aim2
Cadm3	protein_coding	Cadm3
Cars	protein_coding	Cdkn1c
Cars	protein_coding	Gm44732
Cars	protein_coding	Kcnq1
Cars	protein_coding	Mrgpre
Cars	protein_coding	Osbpl5
Cars	protein_coding	Phlda2
Cars	protein_coding	Slc22a18
Cars	protein_coding	Th
Ccdc158	protein_coding	Ccdc158
Ccdc85c	protein_coding	4930478K11Rik
Ccdc85c	protein_coding	Begain
Ccdc85c	protein_coding	Cyp46a1
Ccdc85c	protein_coding	Dlk1
Ccdc85c	protein_coding	Eml1
Ccdc85c	protein_coding	Gm16596
Ccdc85c	protein_coding	Hhipl1
Ccdc9b	protein_coding	Ccdc9b
Cdh16	protein_coding	Cdh16
Cdh5	protein_coding	Cdh5
Cdh5	protein_coding	Gm29682
Celsr2	protein_coding	Celsr2
Chrdl2	protein_coding	Chrdl2
Chst11	protein_coding	Chst11
Chst11	protein_coding	Hcfc2
Chsy3	protein_coding	Chsy3
Cmtm8	protein_coding	Cmtm8
Col13a1	protein_coding	Col13a1
Col1a1	protein_coding	Col1a1
Col26a1	protein_coding	Col26a1
Col4a1	protein_coding	Col4a1
Col4a1	protein_coding	Col4a2
Colgalt2	protein_coding	Colgalt2
Cpm	protein_coding	Cpm
Cryl1	protein_coding	Gjb2
Cryl1	protein_coding	Gm4491
Csmd2	protein_coding	Csmd2
Cxcl12	protein_coding	Cxcl12
Cyp26c1	protein_coding	Cyp26a1
Cyp26c1	protein_coding	Cyp26c1
D430042O09Rik	protein_coding	Gsg1l
Dbnl	protein_coding	Aebp1
Dlk1	protein_coding	Dlk1
Dll1	protein_coding	Dll1
Dlx5	protein_coding	Dlx5
Dmrta2	protein_coding	Dmrta2
Dnajc5g	protein_coding	Slc30a3
Dner	protein_coding	Dner
Ebf3	protein_coding	Ebf3
Ecel1	protein_coding	Ecel1
Edn3	protein_coding	Edn3
Efna2	protein_coding	Efna2
Ehd2	protein_coding	Ehd2
Elfn1	protein_coding	Elfn1
Eno2	protein_coding	Eno2
Eno2	protein_coding	Lrrc23
Epha10	protein_coding	1700125G02Rik
Epha10	protein_coding	Epha10
Ephb1	protein_coding	Ephb1
Epn3	protein_coding	Epn3
Erg	protein_coding	Erg
Ets1	protein_coding	Ets1
Evi5l	protein_coding	4932443L11Rik
Evi5l	protein_coding	Evi5l
Evi5l	protein_coding	Lrrc8e
Evi5l	protein_coding	Prr36
Fads3	protein_coding	Fads3
Fam131b	protein_coding	Fam131b
Fam184a	protein_coding	Fam184a
Fbn2	protein_coding	Fbn2
Fbxo32	protein_coding	Fbxo32
Fbxo32	protein_coding	Gm15943
Fev	protein_coding	Fev
Fgf12	protein_coding	Fgf12
Fgf9	protein_coding	Fgf9
Fli1	protein_coding	Fli1
Fli1	protein_coding	Gm27201
Flnc	protein_coding	Flnc
Fndc5	protein_coding	Fndc5
Fndc5	protein_coding	Gm15906
Foxp4	protein_coding	Mdfi
Frrs1l	protein_coding	Frrs1l
Furin	protein_coding	Fes
Gata2	protein_coding	Gata2
Gdpd5	protein_coding	Gdpd5
Gdpd5	protein_coding	Klhl35
Gfra1	protein_coding	Gfra1
Glis1	protein_coding	Glis1
Gm20458	protein_coding	Dbndd2
Gm20458	protein_coding	Gm20458
Gpa33	protein_coding	5330438I03Rik
Gpa33	protein_coding	Creg1
Gpa33	protein_coding	Ildr2
Gpr26	protein_coding	Fgfr2
Gpr26	protein_coding	Gpr26
Grb14	protein_coding	Grb14
Greb1	protein_coding	Greb1
Hcrtr1	protein_coding	Hcrtr1
Heyl	protein_coding	Heyl
Hhipl1	protein_coding	4930478K11Rik
Hhipl1	protein_coding	Cyp46a1
Hhipl1	protein_coding	Hhipl1
Hif1an	protein_coding	Gm35610
Hif1an	protein_coding	Pax2
Hivep3	protein_coding	Hivep3
Hlf	protein_coding	Hlf
Hnf1b	protein_coding	Hnf1b
Hoxb9	protein_coding	Gm53
Hoxb9	protein_coding	Hoxb5os
Hoxb9	protein_coding	Hoxb6
Hoxb9	protein_coding	Hoxb7
Hoxb9	protein_coding	Hoxb8
Hoxb9	protein_coding	Hoxb9
Hspa4l	protein_coding	Hspa4l
Htr6	protein_coding	Nbl1
Id3	protein_coding	Id3
Iffo2	protein_coding	Pax7
Igf2	protein_coding	Gm49394
Igf2	protein_coding	Igf2
Igf2	protein_coding	Igf2os
Igfbp7	protein_coding	Igfbp7
Igsf21	protein_coding	Pax7
Ihh	protein_coding	Cfap65
Ihh	protein_coding	Ihh
Il18	protein_coding	Il18
Il18	protein_coding	Tex12
Ildr2	protein_coding	5330438I03Rik
Ildr2	protein_coding	Ildr2
Irs1	protein_coding	Irs1
Irs2	protein_coding	Col4a1
Irx6	protein_coding	Irx6
Islr2	protein_coding	Islr
Islr2	protein_coding	Islr2
Kcnk9	protein_coding	Kcnk9
Kcnq1	protein_coding	4933417O13Rik
Kcnq1	protein_coding	Gm37364
Kcnq1	protein_coding	Gm38065
Kcnq1	protein_coding	Kcnq1
Kcnq1	protein_coding	Slc22a18
Kcnq2	protein_coding	Chrna4
Lgi3	protein_coding	Lgi3
Lhx3	protein_coding	Gm27196
Lhx3	protein_coding	Lhx3
Limch1	protein_coding	Limch1
Lmx1b	protein_coding	C130021I20Rik
Lmx1b	protein_coding	Lmx1b
Lpin2	protein_coding	1600022D10Rik
Lpin2	protein_coding	Emilin2
Lpin2	protein_coding	Lpin2
Lrfn3	protein_coding	Lrfn3
Lrp3	protein_coding	Lrp3
Lrrc4b	protein_coding	Lrrc4b
Lrrc8e	protein_coding	Lrrc8e
Lsp1	protein_coding	Lsp1
Ly6h	protein_coding	Ly6h
Macroh2a1	protein_coding	4930550C17Rik
Macroh2a1	protein_coding	Gm28760
Macroh2a1	protein_coding	Gm47071
Macroh2a1	protein_coding	Neurog1
Macroh2a1	protein_coding	Pitx1
Macroh2a2	protein_coding	Macroh2a2
Mad2l2	protein_coding	Draxin
Mad2l2	protein_coding	Mad2l2
Mafa	protein_coding	Mafa
Maml3	protein_coding	Gm37465
Maml3	protein_coding	Maml3
Map3k7	protein_coding	Bach2
Mbp	protein_coding	Mbp
Mdfi	protein_coding	Mdfi
Meis3	protein_coding	Meis3
Metrnl	protein_coding	Metrnl
Mgmt	protein_coding	A130023I24Rik
Mgmt	protein_coding	Adam12
Mgmt	protein_coding	Dpysl4
Mgmt	protein_coding	Ebf3
Mgmt	protein_coding	Fgfr2
Mgmt	protein_coding	Gm49394
Mgmt	protein_coding	Gpr26
Mgmt	protein_coding	Igf2
Mgmt	protein_coding	Igf2os
Mgmt	protein_coding	Jakmip3
Mmp2	protein_coding	Mmp2
Mob2	protein_coding	Brsk2
Mob2	protein_coding	Gm20501
Mob2	protein_coding	Lsp1
Mycl	protein_coding	Mycl
Mylk	protein_coding	Mylk
Myocd	protein_coding	Myocd
N4bp2l1	protein_coding	Gm43598
N4bp2l1	protein_coding	N4bp2l1
Nav1	protein_coding	Cacna1s
Nav1	protein_coding	Gm37014
Nav1	protein_coding	Shisa4
Nbl1	protein_coding	Nbl1
Ncald	protein_coding	Ncald
Nectin1	protein_coding	Oaf
Nfatc1	protein_coding	Gm50211
Nfatc1	protein_coding	Nfatc1
Nr2e1	protein_coding	Nr2e1
Nr2e1	protein_coding	Ostm1
Nr2f2	protein_coding	B130024G19Rik
Nr2f2	protein_coding	Nr2f2
Nrip3	protein_coding	Nrip3
Nrn1	protein_coding	Gm30177
Nrn1	protein_coding	Nrn1
Nsg1	protein_coding	Nsg1
Ntf3	protein_coding	Ntf3
Olfm2	protein_coding	Olfm2
Onecut2	protein_coding	Onecut2
Osbpl5	protein_coding	Osbpl5
Osr1	protein_coding	Osr1
Pak7	protein_coding	Pak7
Pank4	protein_coding	Gm20421
Pank4	protein_coding	Hes5
Pappa	protein_coding	Pappa
Pde3a	protein_coding	Pde3a
Pdlim2	protein_coding	Pdlim2
Pef1	protein_coding	Hcrtr1
Pef1	protein_coding	Pef1
Pitx1	protein_coding	Gm28760
Pitx1	protein_coding	Gm47071
Pitx1	protein_coding	Pitx1
Plcb2	protein_coding	Plcb2
Plppr3	protein_coding	Plppr3
Plxnc1	protein_coding	Plxnc1
Ppp2r2c	protein_coding	Afap1
Ppp2r2c	protein_coding	Htra3
Ppp2r2c	protein_coding	Msx1
Ppp2r2c	protein_coding	Sorcs2
Prdm12	protein_coding	Gm13425
Prdm12	protein_coding	Prdm12
Prdm13	protein_coding	Prdm13
Prdm16	protein_coding	Gm13110
Prdm16	protein_coding	Gm27202
Prdm16	protein_coding	Prdm16
Prdm16	protein_coding	Prdm16os
Prmt8	protein_coding	Prmt8
Prr33	protein_coding	Lsp1
Prr36	protein_coding	4932443L11Rik
Prr36	protein_coding	Evi5l
Prr36	protein_coding	Prr36
Psd2	protein_coding	Psd2
Ptbp1	protein_coding	Plppr3
Ptbp1	protein_coding	Prtn3
Ptprs	protein_coding	Ptprs
Ptprs	protein_coding	Znrf4
Pygo1	protein_coding	Pygo1
Rbfox3	protein_coding	Cbx4
Rbfox3	protein_coding	Rbfox3
Rbm19	protein_coding	1700021F13Rik
Rbm19	protein_coding	Gm27199
Rbm19	protein_coding	Gm43050
Rbm19	protein_coding	Lhx5
Rbm19	protein_coding	Tbx5
Rem1	protein_coding	Rem1
Rfx4	protein_coding	Rfx4
Rhoj	protein_coding	Rhoj
Rps6kc1	protein_coding	Gm31373
Rps6kc1	protein_coding	Vash2
Runx1	protein_coding	Runx1
S1pr3	protein_coding	Gm32834
S1pr3	protein_coding	S1pr3
Samd14	protein_coding	Samd14
Scn5a	protein_coding	Scn5a
Scnn1a	protein_coding	Ltbr
Scnn1a	protein_coding	Scnn1a
Selenov	protein_coding	Eid2b
Selenov	protein_coding	Selenov
Sema4c	protein_coding	D430040D24Rik
Sema4c	protein_coding	Sema4c
Sema6d	protein_coding	Sema6d
Sergef	protein_coding	Abcc8
Sergef	protein_coding	Kcnc1
Serpine2	protein_coding	Serpine2
Shank1	protein_coding	Lrrc4b
Shank1	protein_coding	Shank1
Shank2	protein_coding	Shank2
Shc4	protein_coding	Shc4
Sim1	protein_coding	Sim1
Skor1	protein_coding	Skor1
Slc22a15	protein_coding	Slc22a15
Slc22a18	protein_coding	Slc22a18
Slc32a1	protein_coding	Gm14204
Slc32a1	protein_coding	Slc32a1
Slc4a4	protein_coding	Slc4a4
Slc6a17	protein_coding	Slc6a17
Slc7a2	protein_coding	Slc7a2
Slco2a1	protein_coding	Slco2a1
Slco3a1	protein_coding	A830073O21Rik
Slco3a1	protein_coding	Fam174b
Slco3a1	protein_coding	Slco3a1
Slco3a1	protein_coding	St8sia2
Slco5a1	protein_coding	Slco5a1
Slf1	protein_coding	3110006O06Rik
Slf1	protein_coding	Gm38604
Slf1	protein_coding	Nr2f1
Sobp	protein_coding	Gm29246
Sobp	protein_coding	Sobp
Sorcs2	protein_coding	Sorcs2
Sox11	protein_coding	Sox11
Spata18	protein_coding	Spata18
Spata20	protein_coding	Epn3
Spata20	protein_coding	Spata20
Srf	protein_coding	Cul9
Syt7	protein_coding	Lrrc10b
Syt7	protein_coding	Syt7
Tafa5	protein_coding	Tafa5
Tbc1d16	protein_coding	Cbx4
Tbc1d16	protein_coding	Cbx8
Tbc1d16	protein_coding	Ccdc40
Tbc1d16	protein_coding	Gm11752
Tbc1d16	protein_coding	Gm11754
Tbc1d16	protein_coding	Rbfox3
Tbc1d16	protein_coding	Tbc1d16
Tead3	protein_coding	Tead3
Tgfbr3	protein_coding	Tgfbr3
Tinagl1	protein_coding	Tinagl1
Tmcc3	protein_coding	Tmcc3
Tmem132d	protein_coding	Tmem132c
Trib2	protein_coding	Trib2
Trim7	protein_coding	Gm16170
Trim7	protein_coding	Trim7
Trmt44	protein_coding	Htra3
Tspan9	protein_coding	9330179D12Rik
Tspan9	protein_coding	Ccnd2
Tspan9	protein_coding	Tspan9
Ttc39c	protein_coding	Gm50063
Ttc39c	protein_coding	Ttc39c
Ttc6	protein_coding	Ttc6
Ubash3b	protein_coding	Gm35657
Ubash3b	protein_coding	Ubash3b
Unc5c	protein_coding	Gm15688
Unc5c	protein_coding	Unc5c
Uncx	protein_coding	4930500L23Rik
Uncx	protein_coding	Uncx
Vash1	protein_coding	Vash1
Vash2	protein_coding	Gm31373
Vash2	protein_coding	Vash2
Vax2	protein_coding	Gm27893
Vax2	protein_coding	Vax2
Vax2	protein_coding	Vax2os
Vipr1	protein_coding	Vipr1
Vstm2b	protein_coding	A230077H06Rik
Vstm2b	protein_coding	Vstm2b
Wdr25	protein_coding	Begain
Wdr25	protein_coding	Dlk1
Wdr25	protein_coding	Eml1
Wnt5a	protein_coding	Gm2670
Wnt5a	protein_coding	Wnt5a
Wwox	protein_coding	Bean1
Wwox	protein_coding	Capns2
Wwox	protein_coding	Car7
Wwox	protein_coding	Cdh16
Wwox	protein_coding	Cdh5
Wwox	protein_coding	Fendrr
Wwox	protein_coding	Foxf1
Wwox	protein_coding	Galnt2l
Wwox	protein_coding	Gm10631
Wwox	protein_coding	Gm16163
Wwox	protein_coding	Gm29682
Wwox	protein_coding	Gm33023
Wwox	protein_coding	Gm45336
Wwox	protein_coding	Gm45472
Wwox	protein_coding	Gm45496
Wwox	protein_coding	Gm45505
Wwox	protein_coding	Gm45750
Wwox	protein_coding	Gm45892
Wwox	protein_coding	Irx5
Wwox	protein_coding	Irx6
Wwox	protein_coding	Lpcat2
Wwox	protein_coding	Mmp15
Wwox	protein_coding	Mmp2
Wwox	protein_coding	Mthfsd
Wwox	protein_coding	Nae1
Wwox	protein_coding	Nkd1
Wwox	protein_coding	Pdp2
Wwox	protein_coding	Phlpp2
Wwox	protein_coding	Rrad
Wwox	protein_coding	Slc6a2
Wwox	protein_coding	Trim67
Zbtb16	protein_coding	Zbtb16
Zbtb42	protein_coding	Zbtb42
Zbtb49	protein_coding	Nsg1
Zcchc14	protein_coding	Fendrr
Zcchc14	protein_coding	Foxf1
Zcchc14	protein_coding	Galnt2l
Zcchc14	protein_coding	Mthfsd
Zfp536	protein_coding	Zfp536
Zfp618	protein_coding	Col27a1
Zfp697	protein_coding	Zfp697
Zfp800	protein_coding	6530409C15Rik
Zfp800	protein_coding	Zfp800
Zic4	protein_coding	Gm37477
Zic4	protein_coding	Zic1
Zic4	protein_coding	Zic4
Zyx	protein_coding	Gm44284
Zyx	protein_coding	Zyx
